# Supplementary material for: The unfolded protein response and its potential role in Huntington's disease elucidated by a systems biology approach
Source: F1000Res. 2016 Mar 2;4:103. Originally published 2015 May 1. [Version 2] doi: 10.12688/f1000research.6358.2 (PMC4758378; doi:10.12688/f1000research.6358.2)
Supplement: Raw data for Kalathur et al., 2015 ‘The unfolded protein response and its potential role in Huntington ´s disease elucidated by a systems biology approach’ — Data file 1. Legend: Lists of upregulated genes in 6 murine and 1 human (first sheet), and in at least 4 murine and 1 human HD model (second sheet). Data file 2. Lists of downregulated genes in 5 datasets (first sheet) and in at least 4 datasets (second sheet). Data file 3. Lists of upregulated UPR genes with stress response elements in the promoter regions (-1000bp to +500bp). Results for highly stringent gene list (UPR genes uprgulated in 6 murine and 1 human HD model) are show on sheet 1; results for less stringent gene list (upregulated in at least 4 murine and 1 human HD model) are displayed on sheet 2. Data file 4. List of all the biological processes that are enriched amongin differentially regulated UPR genes. Results for UPR gene list of high stringency are show on sheet 1; results for gene list of lower stringency are displayed on sheet 2. Data file 5. List of all the pathways that are enriched among upregulated UPR genes. Results for UPR gene list of high stringency are show on sheet 1; results for gene list of lower stringency are displayed on sheet 2. Data file 6. List of components of UPR interactome shown in Figure 6 Data file 7. List of genes common between UPR and Apoptosis Data file 8. List of proteins that interact with HTT directly or indirectly. Data file 9. List of 53 proteins that were found in the intersection of HTT interactors, HDTT and differentially regulated UPR genes (of lower stringeny). It includes the 13 proteins from table 3 that were identified using the high stringency list of differentially regulated UPR genes. Spearman correlation coefficients and the corresponding estimated fdr for correlation or anti correlation, respectively, describe the observed correlation of gene expression and the length of polyglutamine tract in HD mice. [file f1000research-4-8528-s0000.tgz › Supplementary_data_file1.R1.xlsx]

## Sheet: Upreg. in 7 datasets
Gene symbol
BCAP29
SLC12A2
ARFGAP3
SRGAP3
SEC24A
ABCB10
PPAPDC1A
MAP1LC3B
DIP2C
MAP1LC3A
MBTPS2
SLC39A7
SNX7
DERL1
CHKA
RAB5A
SLC38A2
SNX30
UBL5
GUSB
PARK7
ARL1
TSC2
HIBCH
GOLPH3
SIRT1
HMGB1
DNAJC18
PRDX2
SLC2A10
GORASP1
DLAT
DIP2A
VCPIP1
EP400
EIF2B4
WHSC1L1
HSPA4L
HMG20A
UBE2I
DPP3
VPS28
DDIT3
COG6
IL6
SMPD2
SEC24D
DNM3
EDEM1
HERPUD1
RRAGC
PRDX3
TMEM33
GORASP2
CREB3
SLC16A1
SYNCRIP
OSBP
COPS5
PRDX1
GTF3A
CTNNB1
EIF5B
DAD1
EEF2K
VPS41
ORMDL1
FOXJ3
PDIA3
DNM1
KLHL12
2006-03-01
MCL1
OXSR1
IRS1
TRIM23
SPCS1
PRKAA1
ZNF319
ARF4
TCP1
ANGEL1
RAB5B
PCBP2
P4HB
NAP1L3
SCG5
EHMT2
RPN2
TMED5
HDAC1
TUBB
SMARCA5
SDHD
SLC33A1
EDEM3
HSP90AB1
RNF5
GAK
SUV39H1
DNAJC4
ECM2
USP19
EIF2A
GPD1L
STUB1
ALG9
TSG101
BCL2L11
USP8
TMED1
STX16
ALDH16A1
CSK
ARPC3
HYOU1
H3F3A
ZDHHC1
DNAJB1
RAB21
FKBP10
SRI
RNF139
CCT2
VPS53
PSME2
NSFL1C
RRBP1
SEC61B
DCP2
RBX1
COL4A3BP

## Sheet: Upreg. in at least 5 datasets
Gene symbol
HHAT
PDGFRB
ARRDC3
ARHGAP19
NKTR
EPM2A
EHD1
GMIP
NEK1
SNAI3
ARHGAP18
WDFY1
ALDH9A1
IER3IP1
SKP2
NUAK2
ARRDC2
ARV1
FURIN
HIST1H2BC
EHD2
BAK1
PTPN23
H2AFZ
SRC
PPM1B
ALDH1L2
ARF6
OCRL
GCS1
GTPBP2
RPS6
SNAI1
BIRC3
TRRAP
EIF2AK2
RAB17
ALG14
EXOC3
PIM3
PPP1R15B
HAGH
CFTR
SGPP1
NEK8
TCEA1
DHFR
ALG6
PIK3CG
SEH1L
IGFBP1
SLC26A2
TAOK1
BID
FOXP3
PA2G4
HIST1H4H
MAPK7
SLC2A1
HINT1
SSRP1
CCND1
ACTR6
OSBPL2
MARK3
PSMC6
ITSN1
SMAP1
ARHGAP4
KLHDC2
SEC24B
FGD1
ATP2C1
SOD1
METAP1
SYNJ1
ARL4A
ZFP91
ERO1LB
FMNL3
ILF3
CSNK1G2
FHOD3
ATP10D
FGD3
NFKB1
CHMP4B
KDELR2
FNBP4
HCFC2
COG5
XRN2
NFYC
KCNH2
RAB2B
EIF2AK4
MON2
SERPINI1
PACRG
DAAM1
OSBPL1A
SLC39A12
PAK1
CERKL
CNIH3
ZBTB16
SDF2L1
MGAM
PRKCQ
TAP2
ASL
ASB18
ESR1
RDH12
PRDX4
CASP12
CORO1C
AGPAT2
ATG5
PIK3C2A
SMARCAD1
PKN2
ENDOG
CFLAR
WDR37
RANBP6
CREB3L3
SLC35B2
CLPB
STK33
ILKAP
STK24
POMT2
USP22
SP5
NACA
PIK3C3
SLC12A4
ZMPSTE24
TIMM22
TRAP1
KIF1B
ASNS
ATXN3
SETX
HTRA2
STK4
PCBP4
ACTR10
USP15
USP11
MRPS7
TALDO1
RPL36A
SEC61A2
GNPTG
RANBP1
LSM8
INSIG2
POLD2
RPS3
MAP4K5
PRKD2
RPL36AL
SAMD4A
TFF1
IGF2BP1
FOXM1
METTL6
XPNPEP1
GAPDHS
PSMC3IP
CTSD
HMOX1
PIGT
ARAF
SNX16
YIF1B
ARL2
RTN2
SLC27A5
ATG7
KIF1C
ATP8B1
GTF2H2
CDKL1
TMEM63C
CPVL
SHC1
RANBP2
RPN1
ALG12
MASTL
ACTL7B
SSR4
SEC61G
ATP2A3
SPHK1
PARK2
NFE2L2
HIST2H2BE
RAD23B
ROCK1
TRAF3
H2AFY
ORMDL3
POMT1
GAA
ADIPOR2
AARS
HDGF
SUZ12
DGAT1
NEK9
BFAR
GGPS1
CLIC4
PABPC5
HK1
GOT2
USP25
DBI
PABPC1
TGFBRAP1
HDAC11
RDH11
DNAJA3
PPAP2A
PPM1A
GRINA
AFG3L2
AKT1
RAB14
ASB3
ATP13A1
RAB11B
PRKCSH
COQ6
SAMD4B
ELOVL6
STT3B
UFD1L
HORMAD2
TOM1L2
SLC35B1
VAPB
CALR
CNDP2
SETD5
METTL2A
PCK2
SSR3
SCAMP5
VIM
LDOC1
TAF1
CREBBP
DGCR2
FUBP3
GTF2B
ATF2
MDM2
LMNB1
LAMP1
MAFG
ASB7
COPS3
CYC1
RPS3A
BPGM
NFIL3
LDOC1L
IKBKB
CDK4
MAFK
MAP2K4
NFE2L1
PAX5
IFNAR1
SARS
SNX8
NEK4
SCAP
LSM14A
SLC27A3
USP21
ZFYVE1
SNX11
DIAPH3
EZH1
AUP1
MAPK3
ARFRP1
PDCD6
HSPB1
CXXC1
MAPK14
BCL2
TPP1
RTN4
VPS25
UBTF
EXOSC9
TBL1X
GSK3B
EXOSC5
PDIA4
CCNB1
DMXL1
PRDM10
EHD4
HK2
CHN2
SNX2
CASP2
NRF1
SNX4
METAP2
ATF3
SLC39A6
ATP11C
ACADVL
ARL4D
PCYT1A
NEK7
SLC12A7
ARL5A
HDAC2
TMED7
PLAA
TFAM
ENTPD5
BUB3
RAB24
CFDP1
ARHGAP11A
CASP8
KLF3
PDHX
SLC9A9
PRPF8
VCAM1
RDH14
DNM1L
GART
INPP5F
REL
HCFC1
NAP1L4
CHAC1
SRGAP2
ARL13B
CCT4
GOLPH3L
DNAJC14
GOSR2
PHF21A
ALDH7A1
TBC1D5
EEF2
CHMP7
SNX9
LPIN2
GANAB
HSP90AA1
DNAJA2
SP7
TMEM30A
UBQLN1
UBE4A
AHSA1
BPNT1
SNX5
DBNL
CNOT6
GAPVD1
PAK2
SQSTM1
ATAD1
TUSC3
HSP90B1
DHX9
PPT1
BCAP31
PPP6C
SNX10
CEPT1
PSEN1
CALU
GOT1
RABEPK
EHD3
NCK1
PSMB5
CYCS
USP14
VPS26A
KATNA1
RPS4X
SNX3
CANX
PSMA5
CSNK2B
ATF4
SPCS2
RAB6A
HPRT1
DNAJC6
RAB39B
VPS35
EIF2AK1
TAZ
UBE2J2
DMXL2
RCOR1
UBE2F
ARF1
YY1
ACTB
OSBPL6
CCT7
PSMD2
RTN3
PPIA
NPLOC4
DYNC1I2
CAPNS1
TMBIM4
USP20
EIF2B5
HMGB3
DPAGT1
EDEM2
WIPI2
MAPK9
PRNP
ELOVL4
SLC35B3
CTTN
CANT1
PRDX5
CHMP6
ELOF1
USF1
HSPA5
PIM2
PPP2R5B
ATP1B1
APP
PRKAA2
PFDN2
ALG5
EIF2S1
TBL1XR1
BAX
REPS1
ORMDL2
DCTN1
ARL8B
PCYT1B
SLC9A6
TTC1
PEF1
NAP1L1
GPR37
DERL2
KLHDC3
SEC63
ZNF148
FKBP2
HDAC3
PUS1
VPS72
CAPZA2
LMNA
ATP1A3
RBBP7
BLZF1
FASN
DNAJB11
TDP1
BAG2
AMFR
PPP2CB
CUL1
EXOSC7
SPOP
EXOSC2
DNAJC5
DNAJA1
UFM1
TP53
FOXN1
ASNA1
SLC25A1
ATP1A2
HSPA2
DNAJC10
TLN1
PDIA6
PTPN1
TNIP2
CEBPA
CORO1A
ACTR1B
ENTPD6
POLQ
AP2A1
FBXL19
SCRT1
DDC
MYO1B
PPP3CA
DUSP6
OSBPL8
BCOR
AGPAT1
FBXO2
CSRP1
RABGEF1
HIST3H2A
CEBPB
ARHGAP28
CREB3L2
TMED3
MYO1D
ARHGAP22
PDXP
CDKL2
SERF1A
COL2A1
SLC16A10
ERP29
ZNF276
RAB4A
BNIP1
STARD13
HERPUD2
STK3
CPOX
GOLGA2
SLC31A1
PXK
SERF2
KIF13A
ACTR1A
TAP1
TMEM30B
SLC39A4
BUB1
WIPI1
DERL3
EPS15L1
CDK7
ZDHHC4
PKN3
MAP2K7
LMAN2
FOXA1
CEBPD
DAPK3
TNFRSF1A
RPS18
PSMA7
CEBPG
RPS26
BATF
PAX8
KDELR3
MYC
HINT2
CCNA1
CAT
PIK3CB
RCE1
SLC39A14
ATP8B2
HCLS1
CTDSP2
UROD
UBE2G2
MEST
TNFAIP2
FKBP7
RIN2
CASP4
FKBP11
FKBP14
PIGN
COPB2
PIGG
ZNHIT1
BAG1
DHDDS
SOAT2
USP38
ARCN1
RAB30
KIF2C
NDUFS4
DDOST
CAPN1
ATR
PFDN5
SNX1
TMED2
EIF2AK3
TRAF6
POLN
R3HDM2
PCSK1
PPIB
USP4
DPM1
SUV39H2
PIGL
STT3A
YIF1A
FBXO8
MRPL23
ABCB8
FBXL2
GCK
CKS2
PPM1G
PLA2G4B
CHPT1
CKS1B
KIF1A
CDK10
ATP10A
RBBP5
TAOK3
TRAF2
NMNAT1
CENPA
SSR2
EXOSC3
UFC1
RHBDD1
TRIP10
ALDH2
DDX6
FOXK1
H2AFX
AK2
KLHL24
CSRP2
EGLN3
ATF7
COPS7A
ARFGAP1
DNAJB14
CKAP4
NDRG1
SSR1
CDC25A
KLF7
FKBP9
DLC1
USP10
PCSK6
NUCB1
FAF1
VPS4A
SEC24C
SNRK
SRPRB
TOMM34
GBF1
SRPK2
MAN1B1
SRPR
TXNDC5
PDCD6IP
CAPZA1
SYVN1
LMAN1
GGA1
INPP5B
UBE4B
CHKB
KDELR1
SMARCE1
NCKIPSD
RAB20
CSNK1G3
SENP1
CNOT6L
RTN1
SNX12
CCRN4L
SP1
ATP6V0D1
XRN1
DBT
PLA2G6
EXOSC8
SERINC3
NFYB
POLR1D
H1F0
PCBD2
ZFAND1
RELA
FOSL2
LAMP2
KEAP1
YBX1
TRIP4
CDK6
TBP
POLR3B
PSMA6
SUMO2
CUL3
SNAP29
NCOA5
NSD1
CASP7
SLC39A8
TLR4
XBP1
EPS15
DBN1
UBL4A
MBTPS1
MRE11A
MOSPD2
ILF2
VPS26B
LSM14B
OTUB1
ST13
UBE2G1
ANKRD32
ATP8A1
SLC16A7
SP3
ETS1
SETD2
FBXO3
ARF3
KLF2
H2AFV
BCAP29
SLC12A2
ARFGAP3
SRGAP3
SEC24A
ABCB10
PPAPDC1A
MAP1LC3B
DIP2C
MAP1LC3A
MBTPS2
SLC39A7
SNX7
DERL1
CHKA
RAB5A
SLC38A2
SNX30
UBL5
GUSB
PARK7
ARL1
TSC2
HIBCH
GOLPH3
SIRT1
HMGB1
DNAJC18
PRDX2
SLC2A10
GORASP1
DLAT
DIP2A
VCPIP1
EP400
EIF2B4
WHSC1L1
HSPA4L
HMG20A
UBE2I
DPP3
VPS28
DDIT3
COG6
IL6
SMPD2
SEC24D
DNM3
EDEM1
HERPUD1
RRAGC
PRDX3
TMEM33
GORASP2
CREB3
SLC16A1
SYNCRIP
OSBP
COPS5
PRDX1
GTF3A
CTNNB1
EIF5B
DAD1
EEF2K
VPS41
ORMDL1
FOXJ3
PDIA3
DNM1
KLHL12
MCL1
OXSR1
IRS1
TRIM23
SPCS1
PRKAA1
ZNF319
ARF4
TCP1
ANGEL1
RAB5B
PCBP2
P4HB
NAP1L3
SCG5
EHMT2
RPN2
TMED5
HDAC1
TUBB
SMARCA5
SDHD
SLC33A1
EDEM3
HSP90AB1
RNF5
GAK
SUV39H1
DNAJC4
ECM2
USP19
EIF2A
GPD1L
STUB1
ALG9
TSG101
BCL2L11
USP8
TMED1
STX16
ALDH16A1
CSK
ARPC3
HYOU1
H3F3A
ZDHHC1
DNAJB1
RAB21
FKBP10
SRI
RNF139
CCT2
VPS53
PSME2
NSFL1C
RRBP1
SEC61B
DCP2
RBX1
COL4A3BP
