# Supplementary material for: The unfolded protein response and its potential role in Huntington's disease elucidated by a systems biology approach
Source: F1000Res. 2016 Mar 2;4:103. Originally published 2015 May 1. [Version 2] doi: 10.12688/f1000research.6358.2 (PMC4758378; doi:10.12688/f1000research.6358.2)
Supplement: Raw data for Kalathur et al., 2015 ‘The unfolded protein response and its potential role in Huntington ´s disease elucidated by a systems biology approach’ — Data file 1. Legend: Lists of upregulated genes in 6 murine and 1 human (first sheet), and in at least 4 murine and 1 human HD model (second sheet). Data file 2. Lists of downregulated genes in 5 datasets (first sheet) and in at least 4 datasets (second sheet). Data file 3. Lists of upregulated UPR genes with stress response elements in the promoter regions (-1000bp to +500bp). Results for highly stringent gene list (UPR genes uprgulated in 6 murine and 1 human HD model) are show on sheet 1; results for less stringent gene list (upregulated in at least 4 murine and 1 human HD model) are displayed on sheet 2. Data file 4. List of all the biological processes that are enriched amongin differentially regulated UPR genes. Results for UPR gene list of high stringency are show on sheet 1; results for gene list of lower stringency are displayed on sheet 2. Data file 5. List of all the pathways that are enriched among upregulated UPR genes. Results for UPR gene list of high stringency are show on sheet 1; results for gene list of lower stringency are displayed on sheet 2. Data file 6. List of components of UPR interactome shown in Figure 6 Data file 7. List of genes common between UPR and Apoptosis Data file 8. List of proteins that interact with HTT directly or indirectly. Data file 9. List of 53 proteins that were found in the intersection of HTT interactors, HDTT and differentially regulated UPR genes (of lower stringeny). It includes the 13 proteins from table 3 that were identified using the high stringency list of differentially regulated UPR genes. Spearman correlation coefficients and the corresponding estimated fdr for correlation or anti correlation, respectively, describe the observed correlation of gene expression and the length of polyglutamine tract in HD mice. [file f1000research-4-8528-s0000.tgz › Supplementary_data_file2.R1.xlsx]

## Sheet: Downreg. in 5 datasets
Gene symbol
SNX2
RDH14
SEC61A2
RRAGA
GPD1L
SLC16A10
H2AFJ
TSG101
ACTR10
ASNS
TCP1
SDHD
PIGP
MBTPS1
PIK3C2A
HPRT1
GPAA1
GORASP2
DNAJB9
SNX3
PCBP1
CYP2E1
DNAJC6
SNX10
TBL1XR1
TMEM30A
GOT1
FBXO3
EEF2
GOSR2
SLC12A6
RTN3
IL17A
CAPNS1
IRS1
DBN1
ERO1L
CCNA1
PPT1
DYNC1H1
INSIG2
RANBP2
HSPA5
GTF3A
USP25
TSPYL2
VAPB
SPCS1
PPP2R5B
CYCS
SLC35B1
VPS26A
ATP2C1
PPP3CB
ALG5
RNF5
SLC9A6
STK39
RTN1
ARF5
PIM2
ARL8B
LSM8
MAPK1
ARL4D
TSC2
ENTPD6
PRKAA2
RTN4
NMNAT2
SLC12A5
MPPE1
FNBP1L
LDHA
ASCC3
OSBPL8
TLR4
PIK3CB
NEK2
ATP2A2
SNRK

## Sheet: Downreg. in at least 4 datasets
Gene symbol
PLAA
NGLY1
ARHGAP11A
CASP9
COPB1
CDC14A
PSEN1
USP22
PAX8
RBM22
PRKAA1
BPNT1
TMED7
TRAF3
PIK3C2G
EIF2AK3
TMED10
AHSA1
RNF139
WDR37
PDIA6
ALDH2
SETX
DPAGT1
GOLPH3
VPS4B
RAB23
CASP2
TMEM33
CTNNB1
Mar-06
HMGB3
SNX5
PDIA3
TRPC1
ILKAP
CAPN2
TMBIM4
RBBP5
SPTLC1
DYNC1I2
CEPT1
FBXL4
ARHGAP17
ARL5A
SPCS2
BCAP29
HTATSF1
FMNL2
SRI
SLC9A2
CXXC1
EP400
RAB5A
EIF2S1
RPN2
DERL2
PIK3C3
ITSN2
HERPUD1
ADD1
PTPN1
ATM
SLC16A1
KIF2A
ST13
PDIA4
HDAC11
DHX9
PPM1B
PPM1A
BLZF1
USP33
CANX
ORMDL2
CTDSP2
PPAP2A
TBC1D5
STX16
SLC39A14
FOXK2
GPR37
FOXN2
KATNA1
FOXJ2
TMED5
ATP8B2
NCK1
MAN1A2
USP13
SEC24D
IFNG
ZBTB1
SSR1
COL4A4
AR
UBE2G2
EHD4
TMEM63A
MOSPD2
BCOR
BCL2
PIM1
RAB36
NEK4
SYNJ2
ELOVL6
MAP4K3
HIBCH
SLC16A4
ATF6
RDH11
MAN1C1
FARP1
FNBP1
MYO1B
ATP11B
CERK
ALDH1A1
FGD6
HSPA1L
CDC25B
WFS1
STARD8
HSPA1B
FHOD1
METAP1
PRPF8
EHMT2
DNM1L
CSNK2B
AKT1
PSMB5
CUL7
EXTL3
COPS5
MAPK3
SLC12A2
UBE2J1
ATP1A3
TRAP1
FARP2
ILF3
OCRL
UBL4A
ELOVL4
RAD23B
PFDN2
ASNA1
PIN1
PAK1
ALG3
REPS2
MAPK8
DLC1
MAPK13
PMM1
MARK4
RYR2
CAMK1D
ITPR1
ADRB1
USP48
FBXL2
ENTPD3
H2AFY
CCT2
PRDX3
METTL8
DPM1
RANBP1
ATP8B4
HDAC2
NACA
CORO7
FOXJ3
RBBP4
RAB21
PSMA5
HK1
SMAP1
ARCN1
ATR
ATG5
PSMC6
HSP90AB1
PGD
SLK
DYNC1I1
VPS41
DDOST
RABEPK
HINT1
UFD1L
TOR1A
RAB22A
PARK2
PRKCI
SLC9A1
LPIN2
HYOU1
NARS2
COQ6
RER1
CCT7
DLAT
ARL1
ACTB
NOVA2
PRKAG1
ATP8A2
EIF2AK1
TMED2
H2AFZ
KLHDC2
XBP1
PDHX
HIST3H2A
CSNK2A1
ARF1
KLHDC3
EHD3
UBL5
USP14
PRNP
PPIA
AMPH
SOD1
USP15
STK25
CDKL2
HAGH
RAB6A
ZDHHC4
TOMM70A
OSBP
ATP1B1
BAG1
ILF2
ARPC3
NCKIPSD
MAP1LC3B
CAPZA2
ATP6V0D1
UROD
PAK3
DNAJA3
HSP90B1
CCNE1
ARF3
RBBP7
FAIM2
ENTPD4
HSPA4L
IQSEC1
ALG8
ANGEL2
AFG3L2
MARK2
DNAJC16
ALG6
RABGEF1
ETNK2
MAPK6
MAPK14
SRC
MAPK4
BAG5
CORO2B
FGD1
KCNH2
PCSK2
PRKCH
HMGCR
SMARCD1
CDK7
PPP3CA
SLC16A7
R3HDM1
GRIA1
SLC16A2
CAMK4
USP2
DUSP6
CHN1
MAPK11
ENC1
AK5
TUBA8
PRKCD
ACTR6
DNAJA2
VPS35
COG5
UBE2G1
DNM3
MEST
STK24
SNX4
TOMM34
SEH1L
SRPRB
RCOR3
SLC12A1
EDEM1
F8
TMEM30B
SNX2
RDH14
SEC61A2
RRAGA
GPD1L
SLC16A10
H2AFJ
TSG101
ACTR10
ASNS
TCP1
SDHD
PIGP
MBTPS1
PIK3C2A
HPRT1
GPAA1
GORASP2
DNAJB9
SNX3
PCBP1
CYP2E1
DNAJC6
SNX10
TBL1XR1
TMEM30A
GOT1
FBXO3
EEF2
GOSR2
SLC12A6
RTN3
IL17A
CAPNS1
IRS1
DBN1
ERO1L
CCNA1
PPT1
DYNC1H1
INSIG2
RANBP2
HSPA5
GTF3A
USP25
TSPYL2
VAPB
SPCS1
PPP2R5B
CYCS
SLC35B1
VPS26A
ATP2C1
PPP3CB
ALG5
RNF5
SLC9A6
STK39
RTN1
ARF5
PIM2
ARL8B
LSM8
MAPK1
ARL4D
TSC2
ENTPD6
PRKAA2
RTN4
NMNAT2
SLC12A5
MPPE1
FNBP1L
LDHA
ASCC3
OSBPL8
TLR4
PIK3CB
NEK2
ATP2A2
SNRK
