# Supplementary material for: The unfolded protein response and its potential role in Huntington's disease elucidated by a systems biology approach
Source: F1000Res. 2016 Mar 2;4:103. Originally published 2015 May 1. [Version 2] doi: 10.12688/f1000research.6358.2 (PMC4758378; doi:10.12688/f1000research.6358.2)
Supplement: Raw data for Kalathur et al., 2015 ‘The unfolded protein response and its potential role in Huntington ´s disease elucidated by a systems biology approach’ — Data file 1. Legend: Lists of upregulated genes in 6 murine and 1 human (first sheet), and in at least 4 murine and 1 human HD model (second sheet). Data file 2. Lists of downregulated genes in 5 datasets (first sheet) and in at least 4 datasets (second sheet). Data file 3. Lists of upregulated UPR genes with stress response elements in the promoter regions (-1000bp to +500bp). Results for highly stringent gene list (UPR genes uprgulated in 6 murine and 1 human HD model) are show on sheet 1; results for less stringent gene list (upregulated in at least 4 murine and 1 human HD model) are displayed on sheet 2. Data file 4. List of all the biological processes that are enriched amongin differentially regulated UPR genes. Results for UPR gene list of high stringency are show on sheet 1; results for gene list of lower stringency are displayed on sheet 2. Data file 5. List of all the pathways that are enriched among upregulated UPR genes. Results for UPR gene list of high stringency are show on sheet 1; results for gene list of lower stringency are displayed on sheet 2. Data file 6. List of components of UPR interactome shown in Figure 6 Data file 7. List of genes common between UPR and Apoptosis Data file 8. List of proteins that interact with HTT directly or indirectly. Data file 9. List of 53 proteins that were found in the intersection of HTT interactors, HDTT and differentially regulated UPR genes (of lower stringeny). It includes the 13 proteins from table 3 that were identified using the high stringency list of differentially regulated UPR genes. Spearman correlation coefficients and the corresponding estimated fdr for correlation or anti correlation, respectively, describe the observed correlation of gene expression and the length of polyglutamine tract in HD mice. [file f1000research-4-8528-s0000.tgz › Supplementary_data_file3.R1.xlsx]

## Sheet: UPR-HD up (high stringency)
Promoter regions (-1000bp to +500bp)
Gene symbol	UPRE (TGACGTG(G/A)	ERSE-I (CCAAT(N9)CCACG)	ERSE-II (ATTGG-N-CCACG)
DNAJB1	*		*
DNAJC4	*	*	*
HERPUD1	*	*	*
HYOU1	*	*	*
PSME2	*	*	*
RNF5	*	*	*
SEC24A	*		*
SLC33A1	*	*	*
ABCB10	*	*
ALDH16A1	*	*
ALG9	*	*
ANGEL1	*	*
ARFGAP3	*	*
ARL1	*	*
BCAP29	*	*
CHKA	*	*
COL4A3BP	*	*
CREB3	*	*
DAD1	*	*
DERL1	*	*
DIP2C	*	*
DNAJC18	*	*
DNM1	*	*
DPP3	*	*
EDEM1	*	*
EEF2K	*	*
EIF2A	*	*
EP400	*	*
FOXJ3	*	*
GAK	*	*
GOLPH3	*	*
GORASP2	*	*
GPD1L	*	*
GTF3A	*	*
GUSB	*	*
HIBCH	*	*
HMG20A	*	*
HMGB1	*	*
HSP90AB1	*	*
MAP1LC3A	*	*
MAP1LC3B	*	*
MCL1	*	*
ORMDL1	*	*
OXSR1	*	*
P4HB	*	*
PARK7	*	*
PDIA3	*	*
PRDX1	*	*
RAB21	*	*
RAB5A	*	*
RBX1	*	*
RNF139	*	*
RPN2	*	*
RRAGC	*	*
RRBP1	*	*
SEC24D	*	*
SEC61B	*	*
SIRT1	*	*
SLC16A1	*	*
SLC2A10	*	*
SLC38A2	*	*
SLC39A7	*	*
SNX30	*	*
SNX7	*	*
STUB1	*	*
SUV39H1	*	*
TCP1	*	*
TMED1	*	*
TMEM33	*	*
TSC2	*	*
TSG101	*	*
TUBB	*	*
UBE2I	*	*
USP19	*	*
USP8	*	*
VPS28	*	*
VPS53	*	*
ZDHHC1	*	*
HDAC1	*
EDEM3	*
KLHL12	*
EIF2B4	*
EIF5B	*
SRGAP3	*
GORASP1	*
SPCS1	*
ARF4	*
HSPA4L	*
SMARCA5	*
DCP2	*
EHMT2	*
SYNCRIP	*
SMPD2	*
WHSC1L1	*
ECM2	*
PRDX3	*
PPAPDC1A	*
DLAT	*
PCBP2	*
COG6	*
SCG5	*
FKBP10	*
MBTPS2	*
NAP1L3	*
DNM3		*
H3F3A		*
BCL2L11		*
CTNNB1		*
TRIM23		*
SLC12A2		*
IL6		*
SRI		*
SDHD		*
RAB5B		*
DDIT3		*
CSK		*
ZNF319		*
UBL5		*
NSFL1C		*
STX16		*
DIP2A		*

## Sheet: UPR-HD up (low stringency) 
Promoter regions (-1000bp to +500bp)
Gene symbol	UPRE (TGACGTG(G/A)	ERSE-I (CCAAT(N9)CCACG)	ERSE-II (ATTGG-N-CCACG)
AGPAT1	*	*	*
ASL	*	*	*
ATF4	*	*	*
ATP10A	*	*	*
ATP2C1	*	*	*
BAX	*	*	*
CTTN	*	*	*
CUL3	*	*	*
DBN1	*	*	*
DGCR2	*	*	*
DNAJC4	*	*	*
DNAJC5	*	*	*
FOSL2	*	*	*
HERPUD1	*	*	*
HSPA5	*	*	*
HYOU1	*	*	*
ILF2	*	*	*
KIF1B	*	*	*
LMNB1	*	*	*
NFKB1	*	*	*
NUCB1	*	*	*
PRNP	*	*	*
PSME2	*	*	*
RNF5	*	*	*
SETD5	*	*	*
SLC12A4	*	*	*
SLC33A1	*	*	*
SP3	*	*	*
SRGAP2	*	*	*
SSR4	*	*	*
TAF1	*	*	*
TAP1	*	*	*
VPS26B	*	*	*
VPS4A	*	*	*
YIF1A	*	*	*
AARS	*	*
ABCB10	*	*
ABCB8	*	*
ACADVL	*	*
ACTB	*	*
ACTR10	*	*
ACTR1A	*	*
ACTR6	*	*
AFG3L2	*	*
AGPAT2	*	*
AHSA1	*	*
AK2	*	*
AKT1	*	*
ALDH16A1	*	*
ALDH1L2	*	*
ALDH2	*	*
ALDH7A1	*	*
ALDH9A1	*	*
ALG5	*	*
ALG6	*	*
ALG9	*	*
ANGEL1	*	*
AP2A1	*	*
APP	*	*
ARAF	*	*
ARCN1	*	*
ARF1	*	*
ARF3	*	*
ARFGAP3	*	*
ARFRP1	*	*
ARHGAP18	*	*
ARHGAP22	*	*
ARHGAP4	*	*
ARL1	*	*
ARL13B	*	*
ARL2	*	*
ARL4A	*	*
ARL4D	*	*
ARL8B	*	*
ARRDC2	*	*
ASB7	*	*
ASNA1	*	*
ATF2	*	*
ATF3	*	*
ATF7	*	*
ATG5	*	*
ATP10D	*	*
ATP13A1	*	*
ATP6V0D1	*	*
ATP8B2	*	*
ATXN3	*	*
AUP1	*	*
BAG1	*	*
BAG2	*	*
BAK1	*	*
BCAP29	*	*
BCAP31	*	*
BCL2	*	*
BPGM	*	*
BUB1	*	*
BUB3	*	*
CALR	*	*
CALU	*	*
CANX	*	*
CAPN1	*		*
CASP2	*		*
CASP4	*	*
CASP7	*	*
CASP8	*	*
CCNA1	*	*
CCRN4L	*	*
CCT4	*	*
CCT7	*	*
CDK4	*	*
CDK6	*	*
CDK7	*	*
CDKL2	*	*
CEBPD	*	*
CENPA	*	*
CERKL	*	*
CFDP1	*	*
CFLAR	*	*
CFTR	*	*
CHAC1	*		*
CHKA	*	*
CHKB	*		*
CHMP6	*	*
CHN2	*	*
CKAP4	*	*
CKS1B	*	*
CKS2	*	*
CLPB	*	*
CNOT6	*	*
CNOT6L	*	*
COL2A1	*	*
COL4A3BP	*	*
COPB2	*	*
COPS7A	*	*
CORO1A	*	*
CORO1C	*	*
CREB3	*	*
CREB3L2	*	*
CSNK1G3	*	*
CSNK2B	*	*
CTDSP2	*	*
CYC1	*	*
CYCS	*	*
DAAM1	*	*
DAD1	*	*
DAPK3	*	*
DBNL	*	*
DCTN1	*	*
DDC	*	*
DDX6	*	*
DERL1	*	*
DERL2	*	*
DERL3	*	*
DGAT1	*	*
DIP2C	*	*
DLC1	*	*
DMXL2	*	*
DNAJA2	*	*
DNAJA3	*	*
DNAJB1	*		*
DNAJC10	*	*
DNAJC14	*	*
DNAJC18	*	*
DNAJC6	*	*
DNM1	*	*
DNM1L	*	*
DPAGT1	*	*
DPM1	*		*
DPP3	*	*
DUSP6	*	*
DYNC1I2	*	*
EDEM1	*	*
EDEM2	*	*
EEF2K	*	*
EHD1	*	*
EHD4	*	*
EIF2A	*	*
EIF2AK2	*	*
EIF2AK3	*	*
EIF2S1	*	*
ELOVL4	*	*
ENDOG	*	*
ENTPD6	*	*
EP400	*	*
EPM2A	*	*
ERO1LB	*	*
ERP29	*	*
EXOC3	*	*
EXOSC7	*	*
EXOSC8	*	*
EZH1	*	*
FAF1	*	*
FASN	*	*
FBXO2	*	*
FBXO3	*	*
FGD3	*	*
FHOD3	*	*
FKBP11	*	*
FKBP2	*	*
FKBP7	*	*
FKBP9	*	*
FMNL3	*	*
FOXJ3	*	*
FOXM1	*	*
FOXN1	*	*
FUBP3	*	*
FURIN	*	*
GAK	*	*
GBF1	*	*
GGPS1	*	*
GMIP	*	*
GNPTG	*	*
GOLGA2	*	*
GOLPH3	*	*
GOLPH3L	*	*
GORASP2	*	*
GOT2	*	*
GPD1L	*	*
GRINA	*	*
GTF3A	*	*
GTPBP2	*	*
GUSB	*	*
H2AFY	*	*
H2AFZ	*	*
HAGH	*	*
HDAC2	*	*
HDAC3	*	*
HHAT	*	*
HIBCH	*	*
HIST1H4H	*	*
HIST2H2BE	*	*
HIST3H2A	*	*
HK1	*	*
HMG20A	*	*
HMGB1	*	*
HMOX1	*	*
HPRT1	*	*
HSP90AB1	*	*
HSPA2	*	*
HSPB1	*	*
INPP5B	*	*
INPP5F	*	*
ITSN1	*	*
KATNA1	*	*
KCNH2	*	*
KDELR1	*	*
KDELR3	*	*
KEAP1	*	*
KIF1A	*	*
KIF2C	*	*
KLF2	*	*
KLF7	*	*
KLHDC3	*	*
KLHL24	*	*
LAMP1	*	*
LAMP2	*	*
LDOC1	*	*
LMAN1	*	*
LMAN2	*	*
LMNA	*	*
LSM14A	*	*
LSM14B	*	*
MAFG	*	*
MAP1LC3A	*	*
MAP1LC3B	*	*
MAP2K7	*	*
MAPK3	*	*
MAPK7	*	*
MAPK9	*	*
MARK3	*	*
MASTL	*	*
MCL1	*	*
MDM2	*	*
MEST	*	*
METTL2A	*	*
METTL6	*	*
MGAM	*	*
MON2	*	*
MRPL23	*	*
MRPS7	*	*
MYC	*	*
MYO1B	*	*
NCOA5	*	*
NDRG1	*	*
NEK7	*	*
NEK9	*	*
NFE2L1	*	*
NFE2L2	*	*
NFYC	*	*
NPLOC4	*	*
NRF1	*	*
NSD1	*	*
NUAK2	*	*
ORMDL1	*	*
ORMDL2	*	*
OSBPL1A	*	*
OSBPL2	*	*
OSBPL8	*	*
OXSR1	*	*
P4HB	*	*
PAK1	*	*
PARK7	*	*
PAX5	*	*
PCBD2	*	*
PCBP4	*	*
PCK2	*	*
PCSK1	*	*
PDCD6	*	*
PDCD6IP	*	*
PDGFRB	*	*
PDIA3	*	*
PDIA4	*	*
PDXP	*	*
PIGG	*	*
PIGN	*	*
PIK3C2A	*	*
PIK3C3	*	*
PIK3CB	*	*
PIM2	*	*
PIM3	*	*
PKN2	*	*
PLA2G6	*	*
PLAA	*	*
POLD2	*	*
POLN	*	*
POLQ	*	*
POLR1D	*	*
PPIA	*	*
PPIB	*	*
PPM1A	*	*
PPP1R15B	*	*
PRDX1	*	*
PRKAA2	*	*
PRKCSH	*	*
PRKD2	*	*
PSEN1	*	*
PSMA6	*	*
PSMA7	*	*
PSMC3IP	*	*
PTPN23	*	*
PUS1	*	*
R3HDM2	*	*
RAB11B	*	*
RAB17	*	*
RAB20	*	*
RAB21	*	*
RAB30	*	*
RAB5A	*	*
RAB6A	*	*
RAD23B	*	*
RANBP1	*	*
RANBP6	*	*
RBBP5	*	*
RBX1	*	*
RCE1	*	*
RCOR1	*	*
REL	*	*
RHBDD1	*	*
RNF139	*	*
ROCK1	*	*
RPL36A	*	*
RPL36AL	*	*
RPN1	*	*
RPN2	*	*
RPS18	*	*
RPS3A	*	*
RPS4X	*	*
RPS6	*	*
RRAGC	*	*
RRBP1	*	*
RTN1	*	*
RTN4	*	*
SAMD4A	*	*
SCAMP5	*	*
SCAP	*	*
SEC24A	*		*
SEC24B	*	*
SEC24C	*	*
SEC24D	*	*
SEC61A2	*	*
SEC61B	*	*
SEC61G	*	*
SEC63	*	*
SERF2	*	*
SERPINI1	*	*
SETD2	*	*
SETX	*	*
SHC1	*	*
SIRT1	*	*
SLC16A1	*	*
SLC16A10	*		*
SLC16A7	*	*
SLC25A1	*	*
SLC26A2	*	*
SLC27A5	*	*
SLC2A1	*	*
SLC2A10	*	*
SLC31A1	*	*
SLC38A2	*	*
SLC39A4	*	*
SLC39A6	*	*
SLC39A7	*	*
SLC39A8	*	*
SLC9A6	*	*
SMAP1	*	*
SMARCAD1	*	*
SNAI3	*	*
SNX1	*	*
SNX10	*	*
SNX11	*	*
SNX12	*	*
SNX30	*	*
SNX4	*	*
SNX5	*	*
SNX7	*	*
SNX8	*	*
SNX9	*	*
SOD1	*	*
SP1	*	*
SP5	*	*
SPHK1	*	*
SPOP	*	*
SQSTM1	*	*
SRC	*	*
SRPK2	*	*
SSR3	*	*
SSRP1	*	*
ST13	*	*
STARD13	*	*
STK24	*	*
STK3	*	*
STK33	*	*
STT3A	*	*
STT3B	*	*
STUB1	*	*
SUMO2	*	*
SUV39H1	*	*
TAOK3	*	*
TAP2	*	*
TBL1X	*	*
TCEA1	*	*
TCP1	*	*
TFAM	*	*
TFF1	*	*
TGFBRAP1	*	*
TIMM22	*	*
TLN1	*	*
TLR4	*	*
TMBIM4	*	*
TMED1	*	*
TMED3	*	*
TMEM30B	*	*
TMEM33	*	*
TNFAIP2	*	*
TNFRSF1A	*	*
TOM1L2	*	*
TP53	*	*
TRAF2	*	*
TRAP1	*	*
TRRAP	*	*
TSC2	*	*
TSG101	*	*
TUBB	*	*
TXNDC5	*	*
UBE2F	*	*
UBE2I	*	*
UBE4A	*	*
UBE4B	*	*
UBL4A	*	*
UBTF	*	*
UFM1	*	*
USP15	*	*
USP19	*	*
USP20	*	*
USP25	*	*
USP38	*	*
USP4	*	*
USP8	*	*
VCAM1	*	*
VIM	*	*
VPS28	*	*
VPS35	*	*
VPS53	*	*
WDR37	*	*
WIPI2	*	*
XPNPEP1	*	*
XRN2	*	*
YBX1	*	*
YIF1B	*	*
YY1	*	*
ZBTB16	*	*
ZDHHC1	*	*
ZDHHC4	*	*
ZFAND1	*	*
ZMPSTE24	*	*
ZNHIT1	*	*
ARHGAP11A		*	*
ATP8A1		*	*
DNAJA1		*	*
HCLS1		*	*
PRKCQ		*	*
SDF2L1		*	*
SYVN1		*	*
ALG14	*
ARF4	*
ARF6	*
ARHGAP19	*
ARL5A	*
ASNS	*
ATAD1	*
ATG7	*
ATP1A2	*
ATP8B1	*
ATR	*
BCOR	*
BFAR	*
BNIP1	*
CAPZA1	*
CCNB1	*
CCND1	*
CDC25A	*
CDK10	*
CEBPB	*
CEBPG	*
CEPT1	*
CHMP7	*
CHPT1	*
CLIC4	*
CNDP2	*
COG6	*
COPS3	*
COQ6	*
CPOX	*
CPVL	*
CREB3L3	*
CSNK1G2	*
CSRP1	*
CSRP2	*
CTSD	*
CUL1	*
DBT	*
DCP2	*
DHX9	*
DLAT	*
ECM2	*
EDEM3	*
EEF2	*
EGLN3	*
EHD2	*
EHMT2	*
EIF2AK1	*
EIF2AK4	*
EIF2B4	*
EIF5B	*
ENTPD5	*
EPS15	*
ESR1	*
ETS1	*
FBXL19	*
FBXL2	*
FKBP10	*
FKBP14	*
FOXA1	*
FOXK1	*
FOXP3	*
GAA	*
GAPDHS	*
GCK	*
GORASP1	*
GOSR2	*
GOT1	*
GTF2B	*
GTF2H2	*
H1F0	*
HCFC1	*
HCFC2	*
HDAC1	*
HINT1	*
HIST1H2BC	*
HMGB3	*
HORMAD2	*
HSP90AA1	*
HSPA4L	*
HTRA2	*
IER3IP1	*
IGF2BP1	*
ILF3	*
INSIG2	*
KIF1C	*
KLHDC2	*
KLHL12	*
MAP2K4	*
MBTPS1	*
MBTPS2	*
MOSPD2	*
MRE11A	*
MYO1D	*
NACA	*
NAP1L3	*
NAP1L4	*
NCK1	*
NEK1	*
NFYB	*
NKTR	*
OCRL	*
ORMDL3	*
PABPC5	*
PACRG	*
PARK2	*
PCBP2	*
PCYT1A	*
PEF1	*
PFDN2	*
PFDN5	*
PHF21A	*
PIGL	*
PKN3	*
POMT1	*
POMT2	*
PPAPDC1A	*
PPM1G	*
PPP2R5B	*
PPP3CA	*
PPP6C	*
PPT1	*
PRDX3	*
PRDX4	*
PRDX5	*
PSMC6	*
PSMD2	*
PTPN1	*
PXK	*
RAB14	*
RAB2B	*
RAB4A	*
RABEPK	*
RANBP2	*
RDH12	*
RELA	*
REPS1	*
RPS26	*
RPS3	*
RTN2	*
SAMD4B	*
SCG5	*
SENP1	*
SGPP1	*
SLC12A7	*
SLC27A3	*
SLC35B2	*
SLC35B3	*
SLC9A9	*
SMARCA5	*
SMPD2	*
SNAI1	*
SNAP29	*
SNRK	*
SNX16	*
SNX2	*
SPCS1	*
SRGAP3	*
SRPR	*
SSR1	*
STK4	*
SUV39H2	*
SUZ12	*
SYNCRIP	*
SYNJ1	*
TAZ	*
TBC1D5	*
TBL1XR1	*
TMEM30A	*
TRAF3	*
TRIP4	*
TTC1	*
TUSC3	*
UBE2G1	*
UBE2G2	*
UBE2J2	*
UBQLN1	*
UFC1	*
UROD	*
USF1	*
USP14	*
USP22	*
VAPB	*
VPS25	*
VPS26A	*
WDFY1	*
WHSC1L1	*
ZNF148	*
ACTR1B		*
ADIPOR2		*
ALG12		*
ARFGAP1		*
ARHGAP28		*
ARRDC3		*
ARV1		*
ATP11C		*
ATP1A3		*
ATP1B1		*
ATP2A3		*
BCL2L11		*
BIRC3		*
BPNT1		*
CAPNS1		*
CAPZA2		*
CAT		*
CHMP4B		*
CSK		*
CTNNB1		*
CXXC1		*
DDIT3		*
DDOST		*
DHFR		*
DIAPH3		*
DIP2A		*
DNAJB14		*
DNM3		*
ELOF1		*
ELOVL6		*
EXOSC5		*
FGD1		*
FNBP4		*
GANAB		*
GART			*
GGA1		*
GSK3B		*
H2AFV		*
H2AFX		*
H3F3A		*
HDAC11		*
HDGF		*
HERPUD2		*
IGFBP1		*
IL6		*
ILKAP		*
LDOC1L		*
MAN1B1		*
MAP4K5			*
MAPK14		*
METAP2		*
NAP1L1		*
NCKIPSD		*
NDUFS4		*
NEK4		*
NEK8		*
NSFL1C		*
OSBPL6		*
OTUB1		*
PAK2		*
PAX8		*
PCSK6		*
PCYT1B		*
POLR3B		*
PPM1B		*
PPP2CB		*
PRDM10		*
PRPF8		*
PSMA5		*
PSMB5			*
RAB5B		*
RABGEF1		*
RDH11		*
RDH14		*
RIN2		*
RTN3		*
SARS		*
SDHD		*
SEH1L		*
SKP2		*
SLC12A2		*
SLC35B1		*
SLC39A14		*
SOAT2		*
SRI		*
STX16		*
TALDO1		*
TDP1		*
TMED7		*
TMEM63C		*
TNIP2			*
TOMM34		*
TRIM23		*
TRIP10		*
UBL5		*
UFD1L			*
USP11		*
USP21		*
XBP1		*
XRN1		*
ZFYVE1		*
ZNF319		*
ACTL7B
AMFR
ANKRD32
ARPC3
ASB18
ASB3
BATF
BID
BLZF1
CANT1
CASP12
CCT2
CDKL1
CEBPA
CNIH3
COG5
COPS5
CREBBP
DBI
DHDDS
DMXL1
DNAJB11
EHD3
EIF2B5
EPS15L1
EXOSC2
EXOSC3
EXOSC9
FBXO8
GAPVD1
GCS1
GPR37
HINT2
HK2
HSP90B1
IFNAR1
IKBKB
IRS1
KDELR2
KIF13A
KLF3
LPIN2
LSM8
MAFK
METAP1
NFIL3
NMNAT1
OSBP
PA2G4
PABPC1
PDHX
PDIA6
PIGT
PIK3CG
PLA2G4B
PPAP2A
PRDX2
PRKAA1
RAB24
RAB39B
RBBP7
SCRT1
SERF1A
SERINC3
SLC39A12
SMARCE1
SNX3
SP7
SPCS2
SRPRB
SSR2
TAOK1
TBP
TMED2
TMED5
TPP1
TRAF6
USP10
VCPIP1
VPS41
VPS72
WIPI1
ZFP91
ZNF276
