# Supplementary material for: The unfolded protein response and its potential role in Huntington's disease elucidated by a systems biology approach
Source: F1000Res. 2016 Mar 2;4:103. Originally published 2015 May 1. [Version 2] doi: 10.12688/f1000research.6358.2 (PMC4758378; doi:10.12688/f1000research.6358.2)
Supplement: Raw data for Kalathur et al., 2015 ‘The unfolded protein response and its potential role in Huntington ´s disease elucidated by a systems biology approach’ — Data file 1. Legend: Lists of upregulated genes in 6 murine and 1 human (first sheet), and in at least 4 murine and 1 human HD model (second sheet). Data file 2. Lists of downregulated genes in 5 datasets (first sheet) and in at least 4 datasets (second sheet). Data file 3. Lists of upregulated UPR genes with stress response elements in the promoter regions (-1000bp to +500bp). Results for highly stringent gene list (UPR genes uprgulated in 6 murine and 1 human HD model) are show on sheet 1; results for less stringent gene list (upregulated in at least 4 murine and 1 human HD model) are displayed on sheet 2. Data file 4. List of all the biological processes that are enriched amongin differentially regulated UPR genes. Results for UPR gene list of high stringency are show on sheet 1; results for gene list of lower stringency are displayed on sheet 2. Data file 5. List of all the pathways that are enriched among upregulated UPR genes. Results for UPR gene list of high stringency are show on sheet 1; results for gene list of lower stringency are displayed on sheet 2. Data file 6. List of components of UPR interactome shown in Figure 6 Data file 7. List of genes common between UPR and Apoptosis Data file 8. List of proteins that interact with HTT directly or indirectly. Data file 9. List of 53 proteins that were found in the intersection of HTT interactors, HDTT and differentially regulated UPR genes (of lower stringeny). It includes the 13 proteins from table 3 that were identified using the high stringency list of differentially regulated UPR genes. Spearman correlation coefficients and the corresponding estimated fdr for correlation or anti correlation, respectively, describe the observed correlation of gene expression and the length of polyglutamine tract in HD mice. [file f1000research-4-8528-s0000.tgz › Supplementary_data_file4.R1.xlsx]

## Sheet: High stringency UPR-HD diff
GO-ID	p-value	FDR	Number of UPR-HD diff genes included in GO category	Total number of genes included in GO category	Biological process	UPR-HD diff genes included
6986	4.1201e-12	4.548e-09	13	66	response to unfolded protein	EDEM3|HSP90AB1|HSPA5|EDEM1|HSPA4L|DERL1|HERPUD1|ERO1L|CREB3|DNAJB1|VAPB|DDIT3|DNAJC4
51789	4.6742e-12	4.548e-09	16	117	response to protein stimulus	EDEM3|HSP90AB1|HSPA5|EDEM1|HSPA4L|DERL1|RNF5|HERPUD1|ERO1L|CCNA1|CREB3|DNAJB1|VAPB|DDIT3|DNAJC4|STUB1
44267	1.2448e-11	8.0746e-09	67	2151	cellular protein metabolic process	FKBP10|HSP90AB1|GPAA1|PIGP|PIK3CB|ZDHHC1|ERO1L|UBL5|COL4A3BP|EEF2K|NEK2|SEC61B|PIM2|WHSC1L1|TRIM23|EIF2A|CCT2|USP8|EIF5B|ALG9|ALG5|OXSR1|SIRT1|RBX1|GAK|TBL1XR1|DAD1|TCP1|DNAJC4|PSME2|MPPE1|TLR4|PRKAA1|TSG101|PRKAA2|RPN2|HDAC1|HSPA4L|DERL1|STK39|RRBP1|RNF5|USP19|PRDX2|VCPIP1|DNAJB1|PCBP2|EP400|DNAJB9|MAPK1|CSK|EDEM3|RANBP2|EIF2B4|USP25|UBE2I|HSPA5|EDEM1|EEF2|DNAJC18|SNRK|SPCS1|COPS5|PPT1|STUB1|P4H…
71445	5.1574e-11	2.5091e-08	9	27	cellular response to protein stimulus	CCNA1|HSPA5|VAPB|DDIT3|DERL1|STUB1|RNF5|HERPUD1|ERO1L
9987	1.4841e-10	5.3768e-08	167	9361	cellular process	IRS1|SLC35B1|EHMT2|PARK7|FNBP1L|ZDHHC1|ERO1L|COL4A3BP|BCAP29|NEK2|PIM2|SLC39A7|SLC12A6|WHSC1L1|TRIM23|EIF2A|TSPYL2|PDIA3|USP8|ALG9|ALG5|GTF3A|TSC2|SDHD|RBX1|RRAGA|RRAGC|SLC9A6|TBL1XR1|DDIT3|SCG5|PSME2|HPRT1|CYP2E1|MPPE1|ARL8B|RTN3|RAB5B|TSG101|RTN1|RPN2|INSIG2|HSPA4L|STK39|ARL1|VPS26A|RTN4|SNX3|PRDX3|PRDX2|VCPIP1|LDHA|SNX2|BCL2L11|PCBP1|PRDX1|PCBP2|EP400|SNX7|MCL1|EDEM3|EIF2B4|UBE2I|CHKA|GOT1|HSP…
19538	1.6578e-10	5.3768e-08	73	2609	protein metabolic process	FKBP10|HSP90AB1|GPAA1|PIGP|PIK3CB|ZDHHC1|ERO1L|UBL5|COL4A3BP|EEF2K|CAPNS1|FBXO3|NEK2|SEC61B|PIM2|WHSC1L1|TRIM23|EIF2A|CCT2|USP8|EIF5B|ALG9|ALG5|OXSR1|SIRT1|RBX1|GAK|TBL1XR1|DAD1|TCP1|DNAJC4|SCG5|PSME2|MPPE1|TLR4|PRKAA1|TSG101|PRKAA2|RPN2|HDAC1|HSPA4L|DERL1|STK39|RRBP1|RNF5|USP19|DPP3|PRDX2|VCPIP1|DNAJB1|PCBP2|EP400|DNAJB9|MAPK1|CSK|EDEM3|RANBP2|EIF2B4|MBTPS1|USP25|UBE2I|HSPA5|EDEM1|EEF2|DNAJC18|S…
15031	6.3226e-10	1.7577e-07	34	755	protein transport	ARF4|RAB5B|TSG101|STX16|GOSR2|DERL1|SNX10|RRBP1|SNX30|SNX3|SEC61A2|RAB21|SNX2|VPS53|BCAP29|MAPK1|SEC61B|SNX7|RANBP2|PDIA3|SEC24A|COG6|GOT1|TSC2|ARFGAP3|ARL4D|GORASP1|VPS41|PPT1|SCG5|SEC24D|RAB5A|VPS28|ARF5
71216	9.1744e-10	1.8133e-07	10	49	cellular response to biotic stimulus	HSPA5|VAPB|DDIT3|DERL1|MAPK1|STUB1|TLR4|RNF5|HERPUD1|ERO1L
45184	9.2114e-10	1.8133e-07	34	766	establishment of protein localization	ARF4|RAB5B|TSG101|STX16|GOSR2|DERL1|SNX10|RRBP1|SNX30|SNX3|SEC61A2|RAB21|SNX2|VPS53|BCAP29|MAPK1|SEC61B|SNX7|RANBP2|PDIA3|SEC24A|COG6|GOT1|TSC2|ARFGAP3|ARL4D|GORASP1|VPS41|PPT1|SCG5|SEC24D|RAB5A|VPS28|ARF5
6984	9.318e-10	1.8133e-07	9	36	ER-nucleus signaling pathway	HSPA5|INSIG2|VAPB|DDIT3|DERL1|ATP2A2|EIF2A|HERPUD1|ERO1L
6810	1.7934e-09	3.1726e-07	70	2575	transport	ARF4|SLC35B1|ATP2A2|SNX10|PARK7|FNBP1L|ERO1L|SEC61A2|COL4A3BP|OSBP|BCAP29|TMED1|SEC61B|SLC39A7|SLC12A6|TMED5|PDIA3|COG6|SLC2A10|TSC2|SDHD|ARFGAP3|DNM1|DNM3|ARL4D|SLC9A6|DNAJC6|GORASP1|SCG5|MPPE1|VPS28|ARF5|RTN3|RAB5B|TSG101|STX16|GOSR2|DERL1|ARL1|VPS26A|RRBP1|SRI|SNX30|ATP2C1|SNX3|RAB21|SNX2|VPS53|MAPK1|SNX7|SLC38A2|RANBP2|SLC12A2|DYNC1H1|OSBPL8|SLC16A1|SLC12A5|SEC24A|CHKA|GOT1|SLC33A1|SLC16A10|I…
51234	3.1881e-09	5.1701e-07	70	2609	establishment of localization	ARF4|SLC35B1|ATP2A2|SNX10|PARK7|FNBP1L|ERO1L|SEC61A2|COL4A3BP|OSBP|BCAP29|TMED1|SEC61B|SLC39A7|SLC12A6|TMED5|PDIA3|COG6|SLC2A10|TSC2|SDHD|ARFGAP3|DNM1|DNM3|ARL4D|SLC9A6|DNAJC6|GORASP1|SCG5|MPPE1|VPS28|ARF5|RTN3|RAB5B|TSG101|STX16|GOSR2|DERL1|ARL1|VPS26A|RRBP1|SRI|SNX30|ATP2C1|SNX3|RAB21|SNX2|VPS53|MAPK1|SNX7|SLC38A2|RANBP2|SLC12A2|DYNC1H1|OSBPL8|SLC16A1|SLC12A5|SEC24A|CHKA|GOT1|SLC33A1|SLC16A10|I…
8104	7.982e-09	1.1948e-06	36	920	protein localization	ARF4|RAB5B|TSG101|GPAA1|STX16|GOSR2|DERL1|SNX10|RRBP1|SNX30|SNX3|SEC61A2|RAB21|SNX2|VPS53|BCAP29|MAPK1|SEC61B|SNX7|RANBP2|PDIA3|SEC24A|COG6|GOT1|TSC2|ARFGAP3|ARL4D|GORASP1|VPS41|PPT1|SCG5|CTNNB1|SEC24D|RAB5A|VPS28|ARF5
33036	1.0461e-08	1.4541e-06	40	1110	macromolecule localization	ARF4|RAB5B|TSG101|GPAA1|STX16|GOSR2|DERL1|SNX10|RRBP1|SNX30|SNX3|SEC61A2|RAB21|COL4A3BP|SNX2|VPS53|OSBP|BCAP29|MAPK1|SEC61B|SNX7|RANBP2|PDIA3|OSBPL8|SEC24A|COG6|CHKA|GOT1|TSC2|ARFGAP3|ARL4D|GORASP1|VPS41|PPT1|SCG5|CTNNB1|SEC24D|RAB5A|VPS28|ARF5
43161	5.5007e-08	6.6902e-06	13	139	proteasomal ubiquitin-dependent protein catabolic process	EDEM3|RPN2|HSPA5|EDEM1|DERL1|RNF5|USP19|RBX1|TBL1XR1|PCBP2|PSME2|STUB1|SEC61B
10498	5.5007e-08	6.6902e-06	13	139	proteasomal protein catabolic process	EDEM3|RPN2|HSPA5|EDEM1|DERL1|RNF5|USP19|RBX1|TBL1XR1|PCBP2|PSME2|STUB1|SEC61B
51179	1.567e-07	1.7938e-05	72	2982	localization	ARF4|GPAA1|SLC35B1|ATP2A2|SNX10|PARK7|HMGB1|FNBP1L|ERO1L|SEC61A2|COL4A3BP|OSBP|BCAP29|TMED1|SEC61B|SLC39A7|SLC12A6|TMED5|PDIA3|COG6|SLC2A10|TSC2|SDHD|ARFGAP3|DNM1|DNM3|ARL4D|SLC9A6|DNAJC6|GORASP1|SCG5|MPPE1|VPS28|ARF5|RTN3|RAB5B|TSG101|STX16|GOSR2|DERL1|ARL1|VPS26A|RRBP1|SRI|SNX30|ATP2C1|SNX3|RAB21|SNX2|VPS53|MAPK1|SNX7|SLC38A2|RANBP2|SLC12A2|DYNC1H1|OSBPL8|SLC16A1|SLC12A5|SEC24A|CHKA|GOT1|SLC33A…
9607	1.9778e-07	2.1382e-05	22	447	response to biotic stimulus	EDEM3|HSP90AB1|HSPA5|EDEM1|HSPA4L|DERL1|RNF5|HERPUD1|ERO1L|PRDX3|PRDX2|CREB3|DNAJB1|IL6|VAPB|DDIT3|PCBP2|DNAJC4|MAPK1|STUB1|PIM2|TLR4
44260	2.439e-07	2.4158e-05	80	3506	cellular macromolecule metabolic process	FKBP10|HSP90AB1|GPAA1|SUV39H1|PIGP|PIK3CB|HMGB1|ZDHHC1|ERO1L|UBL5|SYNCRIP|COL4A3BP|EEF2K|NEK2|SEC61B|PIM2|WHSC1L1|TRIM23|EIF2A|CCT2|USP8|EIF5B|ALG9|ALG5|GTF3A|OXSR1|SIRT1|RBX1|GAK|CREB3|RRAGC|TBL1XR1|DAD1|DDIT3|TCP1|DNAJC4|PSME2|MPPE1|TLR4|DCP2|PRKAA1|TSG101|PRKAA2|RPN2|HDAC1|HSPA4L|DERL1|STK39|RRBP1|RNF5|USP19|PRDX2|VCPIP1|DNAJB1|PCBP1|PCBP2|EP400|DNAJB9|MAPK1|CSK|EDEM3|RANBP2|EIF2B4|USP25|UBE2I…
6511	2.4945e-07	2.4158e-05	17	277	ubiquitin-dependent protein catabolic process	EDEM3|USP8|USP25|TSG101|UBE2I|RPN2|HSPA5|EDEM1|DERL1|RNF5|USP19|RBX1|TBL1XR1|PCBP2|PSME2|STUB1|SEC61B
34620	2.7311e-07	2.4158e-05	6	21	cellular response to unfolded protein	HSPA5|VAPB|DDIT3|DERL1|HERPUD1|ERO1L
30968	2.7311e-07	2.4158e-05	6	21	endoplasmic reticulum unfolded protein response	HSPA5|VAPB|DDIT3|DERL1|HERPUD1|ERO1L
34976	3.1095e-07	2.5022e-05	7	34	response to endoplasmic reticulum stress	COL4A3BP|HSPA5|VAPB|DDIT3|DERL1|HERPUD1|ERO1L
43632	3.2146e-07	2.5022e-05	17	282	modification-dependent macromolecule catabolic process	EDEM3|USP8|USP25|TSG101|UBE2I|RPN2|HSPA5|EDEM1|DERL1|RNF5|USP19|RBX1|TBL1XR1|PCBP2|PSME2|STUB1|SEC61B
19941	3.2146e-07	2.5022e-05	17	282	modification-dependent protein catabolic process	EDEM3|USP8|USP25|TSG101|UBE2I|RPN2|HSPA5|EDEM1|DERL1|RNF5|USP19|RBX1|TBL1XR1|PCBP2|PSME2|STUB1|SEC61B
44237	3.9578e-07	2.9623e-05	102	4988	cellular metabolic process	PARK7|ZDHHC1|ERO1L|COL4A3BP|NEK2|PIM2|WHSC1L1|TRIM23|EIF2A|USP8|ALG9|ALG5|GTF3A|SDHD|RBX1|RRAGC|TBL1XR1|DDIT3|PSME2|HPRT1|CYP2E1|MPPE1|TSG101|RPN2|HSPA4L|STK39|ARL1|PRDX3|PRDX2|VCPIP1|LDHA|PCBP1|PRDX1|PCBP2|EP400|EDEM3|EIF2B4|UBE2I|CHKA|GOT1|HSPA5|EDEM1|SMARCA5|ASNS|EEF2|DNAJC18|LSM8|COPS5|PPT1|CYCS|RAB5A|FKBP10|HSP90AB1|GPAA1|SUV39H1|PIGP|ATP2A2|PIK3CB|HMGB1|PIK3C2A|UBL5|SMPD2|SYNCRIP|MAP1LC3B|M…
43170	5.2608e-07	3.7917e-05	87	4015	macromolecule metabolic process	FKBP10|HSP90AB1|GPAA1|SUV39H1|PIGP|PIK3CB|HMGB1|ZDHHC1|ERO1L|UBL5|SYNCRIP|COL4A3BP|EEF2K|CAPNS1|FBXO3|NEK2|SEC61B|PIM2|GUSB|WHSC1L1|TRIM23|EIF2A|CCT2|USP8|EIF5B|ALG9|ALG5|GTF3A|OXSR1|SIRT1|RBX1|GAK|CREB3|RRAGC|TBL1XR1|DAD1|DDIT3|TCP1|DNAJC4|SCG5|PSME2|MPPE1|TLR4|DCP2|PRKAA1|TSG101|PRKAA2|RPN2|HDAC1|HSPA4L|DERL1|STK39|RRBP1|RNF5|USP19|DPP3|PRDX2|VCPIP1|DNAJB1|PCBP1|PCBP2|EP400|DNAJB9|MAPK1|CSK|EDE…
30163	9.2069e-07	6.3988e-05	18	339	protein catabolic process	EDEM3|USP8|USP25|TSG101|UBE2I|RPN2|HSPA5|EDEM1|DERL1|RNF5|USP19|RBX1|TBL1XR1|PCBP2|PPT1|PSME2|STUB1|SEC61B
44238	1.0401e-06	6.9794e-05	105	5286	primary metabolic process	ZDHHC1|ERO1L|COL4A3BP|CAPNS1|OSBP|FBXO3|NEK2|PIM2|WHSC1L1|TRIM23|EIF2A|USP8|ALG9|ALG5|GTF3A|RBX1|RRAGC|TBL1XR1|DDIT3|SCG5|PSME2|HPRT1|CYP2E1|MPPE1|TSG101|RPN2|INSIG2|HSPA4L|STK39|ARL1|DPP3|PRDX2|VCPIP1|LDHA|PCBP1|PCBP2|EP400|EDEM3|OSBPL8|EIF2B4|UBE2I|CHKA|GOT1|HSPA5|EDEM1|SMARCA5|ASNS|EEF2|DNAJC18|LSM8|COPS5|PPT1|CYCS|FKBP10|HSP90AB1|GPAA1|SUV39H1|PIGP|ATP2A2|PIK3CB|HMGB1|PIK3C2A|UBL5|SMPD2|SYNCR…
51603	1.259e-06	8.1667e-05	17	311	proteolysis involved in cellular protein catabolic process	EDEM3|USP8|USP25|TSG101|UBE2I|RPN2|HSPA5|EDEM1|DERL1|RNF5|USP19|RBX1|TBL1XR1|PCBP2|PSME2|STUB1|SEC61B
44257	1.4363e-06	9.0165e-05	17	314	cellular protein catabolic process	EDEM3|USP8|USP25|TSG101|UBE2I|RPN2|HSPA5|EDEM1|DERL1|RNF5|USP19|RBX1|TBL1XR1|PCBP2|PSME2|STUB1|SEC61B
8152	1.4851e-06	9.0314e-05	114	5957	metabolic process	PARK7|ZDHHC1|ERO1L|COL4A3BP|CAPNS1|OSBP|FBXO3|NEK2|PIM2|WHSC1L1|TRIM23|EIF2A|USP8|ALG9|ALG5|GTF3A|SDHD|RBX1|RRAGC|TBL1XR1|DDIT3|SCG5|PSME2|HPRT1|CYP2E1|MPPE1|TSG101|RPN2|INSIG2|HSPA4L|STK39|ARL1|DPP3|PRDX3|PRDX2|VCPIP1|LDHA|PCBP1|PRDX1|PCBP2|EP400|RDH14|EDEM3|OSBPL8|EIF2B4|UBE2I|CHKA|GOT1|HSPA5|EDEM1|SMARCA5|ASNS|EEF2|DNAJC18|LSM8|COPS5|PPT1|CYCS|RAB5A|FKBP10|HSP90AB1|GPAA1|SUV39H1|PIGP|ATP2A2|PI…
16192	1.6324e-06	9.6263e-05	24	589	vesicle-mediated transport	ARF4|RTN3|SEC24A|GOT1|STX16|GOSR2|ARL1|TSC2|VPS26A|FNBP1L|ARFGAP3|DNM1|SNX3|DNM3|SNX2|DNAJC6|VPS41|PPT1|BCAP29|CTNNB1|MPPE1|SEC24D|RAB5A|ARF5
44248	2.2773e-06	0.00012812	28	776	cellular catabolic process	TSG101|RPN2|DERL1|RNF5|USP19|PRDX3|PRDX2|MAP1LC3B|MAP1LC3A|PRDX1|PCBP2|SEC61B|HIBCH|EDEM3|USP8|USP25|UBE2I|GOT1|HSPA5|EDEM1|SDHD|RBX1|TBL1XR1|PPT1|PSME2|CYCS|STUB1|DCP2
70887	2.3043e-06	0.00012812	19	399	cellular response to chemical stimulus	PRKAA2|GOT1|HSPA5|IRS1|DERL1|ASNS|HMGB1|RNF5|HERPUD1|ERO1L|PRDX3|PRDX2|CCNA1|IL6|VAPB|DDIT3|PRDX1|CTNNB1|STUB1
44265	2.5985e-06	0.00014046	20	441	cellular macromolecule catabolic process	EDEM3|USP8|USP25|TSG101|UBE2I|RPN2|HSPA5|EDEM1|DERL1|RNF5|USP19|RBX1|TBL1XR1|PCBP2|PPT1|PSME2|CYCS|STUB1|SEC61B|DCP2
6457	3.6943e-06	0.0001943	12	170	protein folding	RANBP2|FKBP10|UBL5|CCT2|DNAJB1|HSP90AB1|HSPA4L|TCP1|DNAJC4|DNAJB9|ERO1L|DNAJC18
71310	5.1121e-06	0.00026179	14	239	cellular response to organic substance	PRKAA2|GOT1|HSPA5|IRS1|DERL1|ASNS|RNF5|HERPUD1|ERO1L|CCNA1|VAPB|DDIT3|CTNNB1|STUB1
9057	5.2727e-06	0.00026309	21	503	macromolecule catabolic process	EDEM3|USP8|USP25|TSG101|UBE2I|RPN2|HSPA5|EDEM1|DERL1|RNF5|USP19|RBX1|TBL1XR1|PCBP2|PPT1|PSME2|CYCS|STUB1|SEC61B|GUSB|DCP2
9056	5.8158e-06	0.00028294	32	1006	catabolic process	TSG101|RPN2|DERL1|RNF5|USP19|PRDX3|PRDX2|LDHA|MAP1LC3B|MAP1LC3A|PRDX1|PCBP2|DLAT|SEC61B|GUSB|HIBCH|EDEM3|USP8|USP25|UBE2I|GOT1|HSPA5|EDEM1|SDHD|RBX1|TBL1XR1|PPT1|PSME2|CYCS|STUB1|GPD1L|DCP2
6464	6.4544e-06	0.00030635	42	1525	protein modification process	PRKAA1|TSG101|PRKAA2|RPN2|GPAA1|HDAC1|PIGP|STK39|PIK3CB|ZDHHC1|RNF5|ERO1L|PRDX2|VCPIP1|COL4A3BP|EEF2K|EP400|MAPK1|NEK2|CSK|PIM2|WHSC1L1|TRIM23|EIF2A|USP8|USP25|ALG9|UBE2I|ALG5|OXSR1|SIRT1|RBX1|GAK|SNRK|COPS5|DAD1|PPT1|STUB1|MPPE1|P4HB|TLR4|IL17A
10033	6.8112e-06	0.00031558	29	869	response to organic substance	HSP90AB1|PRKAA2|IRS1|HSPA4L|DERL1|RNF5|HERPUD1|ERO1L|PRDX3|PRDX2|DNAJB1|MAPK1|MCL1|EDEM3|EIF2B4|GOT1|HSPA5|EDEM1|ASNS|CCNA1|CREB3|IL6|VAPB|DDIT3|DNAJC4|CTNNB1|STUB1|CYP2E1|TLR4
42592	1.8748e-05	0.00084844	26	773	homeostatic process	IRS1|DERL1|ATP2A2|PARK7|PIK3CB|SRI|ATP2C1|HERPUD1|PRDX3|PRDX2|COL4A3BP|BCL2L11|PRDX1|MCL1|PDIA3|SLC12A2|EIF2B4|SLC12A5|GOT1|IL6|SLC9A6|DDIT3|PPT1|CTNNB1|P4HB|TLR4
43412	2.2874e-05	0.0010117	42	1606	macromolecule modification	PRKAA1|TSG101|PRKAA2|RPN2|GPAA1|HDAC1|PIGP|STK39|PIK3CB|ZDHHC1|RNF5|ERO1L|PRDX2|VCPIP1|COL4A3BP|EEF2K|EP400|MAPK1|NEK2|CSK|PIM2|WHSC1L1|TRIM23|EIF2A|USP8|USP25|ALG9|UBE2I|ALG5|OXSR1|SIRT1|RBX1|GAK|SNRK|COPS5|DAD1|PPT1|STUB1|MPPE1|P4HB|TLR4|IL17A
30433	2.8388e-05	0.0012276	5	27	ER-associated protein catabolic process	HSPA5|EDEM1|DERL1|SEC61B|RNF5
42221	3.184e-05	0.001347	39	1464	response to chemical stimulus	PRKAA1|HSP90AB1|PRKAA2|IRS1|HSPA4L|DERL1|PARK7|PIK3CB|HMGB1|RNF5|HERPUD1|ERO1L|PRDX3|PRDX2|DNAJB1|PRDX1|MAPK1|MCL1|EDEM3|EIF2B4|GOT1|HSPA5|EDEM1|ENTPD6|TSC2|ASNS|OXSR1|CCNA1|CREB3|IL6|DAD1|VAPB|DDIT3|DNAJC4|CTNNB1|HYOU1|STUB1|CYP2E1|TLR4
6950	5.0161e-05	0.0020769	44	1773	response to stress	ARF4|RTN3|PRKAA1|HSP90AB1|PRKAA2|INSIG2|HSPA4L|DERL1|STK39|PARK7|PIK3CB|HMGB1|RNF5|HERPUD1|ERO1L|PRDX3|PRDX2|DNAJB1|COL4A3BP|MAP1LC3A|PRDX1|PCBP2|MAPK1|EIF2A|EDEM3|SLC12A2|EIF2B4|HSPA5|EDEM1|TUBB|TSC2|ASNS|OXSR1|SIRT1|RBX1|CREB3|IL6|VAPB|DDIT3|DNAJC4|HYOU1|STUB1|TLR4|IL17A
51716	7.1724e-05	0.0029078	29	987	cellular response to stimulus	PRKAA2|IRS1|INSIG2|DERL1|HMGB1|RNF5|HERPUD1|ERO1L|PRDX3|PRDX2|LDHA|COL4A3BP|MAP1LC3A|PRDX1|MAPK1|EIF2A|EIF2B4|GOT1|HSPA5|ASNS|SIRT1|RBX1|CCNA1|IL6|VAPB|DDIT3|CTNNB1|STUB1|TLR4
183	8.4046e-05	0.0033378	3	7	chromatin silencing at rDNA	SUV39H1|SMARCA5|SIRT1
33554	0.00011198	0.0043582	21	619	cellular response to stress	EIF2B4|HSPA5|INSIG2|DERL1|ASNS|HMGB1|SIRT1|RNF5|HERPUD1|ERO1L|RBX1|PRDX3|PRDX2|COL4A3BP|MAP1LC3A|VAPB|DDIT3|PRDX1|MAPK1|STUB1|EIF2A
6508	0.00015707	0.0059932	23	730	proteolysis	EDEM3|USP8|MBTPS1|USP25|TSG101|UBE2I|RPN2|HSPA5|EDEM1|DERL1|RNF5|USP19|RBX1|DPP3|SPCS1|CAPNS1|TBL1XR1|PCBP2|FBXO3|PSME2|STUB1|SEC61B|MBTPS2
44419	0.00016071	0.0060142	14	327	interspecies interaction between organisms	RTN3|TSG101|UBE2I|HDAC1|SUV39H1|DERL1|SIRT1|SYNCRIP|CREB3|RRAGA|VAPB|MAPK1|TLR4|TRIM23
71218	0.00018517	0.0067987	2	2	cellular response to misfolded protein	STUB1|RNF5
45767	0.0002004	0.0072219	5	40	regulation of anti-apoptosis	IL6|PRKAA1|CTNNB1|SIRT1|RTN4
23034	0.00021586	0.0076375	31	1158	intracellular signaling pathway	ARF4|RAB5B|PRKAA1|IRS1|INSIG2|DERL1|ARL1|ATP2A2|PIK3CB|PIK3C2A|HERPUD1|ERO1L|RAB21|PRDX2|SMPD2|MAPK1|CSK|TRIM23|EIF2A|HSPA5|TSC2|OXSR1|ARL4D|RRAGC|VAPB|DDIT3|CTNNB1|TLR4|RAB5A|ARF5|ARL8B
19725	0.00022289	0.0077454	17	466	cellular homeostasis	PDIA3|SLC12A2|EIF2B4|SLC12A5|ATP2A2|PARK7|PIK3CB|SRI|ATP2C1|HERPUD1|PRDX3|PRDX2|DDIT3|PRDX1|PPT1|P4HB|MCL1
45454	0.00027474	0.0093796	6	66	cell redox homeostasis	PRDX3|PDIA3|PRDX2|DDIT3|PRDX1|P4HB
34613	0.0002966	0.0098447	16	433	cellular protein localization	RANBP2|PDIA3|SEC24A|GPAA1|STX16|DERL1|TSC2|ARFGAP3|SNX2|VPS41|SCG5|BCAP29|CTNNB1|MAPK1|SEC61B|SEC24D
46907	0.00029848	0.0098447	21	665	intracellular transport	RANBP2|PDIA3|SEC24A|STX16|GOSR2|DERL1|ARL1|TSC2|ATP2A2|VPS26A|ARFGAP3|ATP2C1|SNX2|DNAJC6|VPS41|SCG5|BCAP29|MAPK1|MPPE1|SEC61B|SEC24D
10941	0.00031462	0.010051	25	867	regulation of cell death	HDAC1|HMGB1|RTN4|HERPUD1|PRDX3|PRDX2|SMPD2|BCL2L11|PRDX1|MAPK1|PIM2|MCL1|PDIA3|HSPA5|TUBB|ASNS|SIRT1|RRAGA|IL6|DAD1|DDIT3|PPT1|CTNNB1|CYCS|TLR4
46489	0.00031648	0.010051	5	44	phosphoinositide biosynthetic process	ALG9|GPAA1|PIGP|MPPE1|PIK3C2A
70727	0.00032024	0.010051	16	436	cellular macromolecule localization	RANBP2|PDIA3|SEC24A|GPAA1|STX16|DERL1|TSC2|ARFGAP3|SNX2|VPS41|SCG5|BCAP29|CTNNB1|MAPK1|SEC61B|SEC24D
46474	0.000379	0.011707	6	70	glycerophospholipid biosynthetic process	ALG9|CHKA|GPAA1|PIGP|MPPE1|PIK3C2A
42743	0.00039685	0.012067	4	26	hydrogen peroxide metabolic process	PRDX3|PRDX2|PRDX1|PARK7
65008	0.00043414	0.012998	37	1541	regulation of biological quality	GPAA1|IRS1|HDAC1|DERL1|ATP2A2|PARK7|PIK3CB|SRI|ATP2C1|RTN4|HERPUD1|PRDX3|PRDX2|COL4A3BP|BCL2L11|PRDX1|WHSC1L1|MCL1|TSPYL2|PDIA3|SLC12A2|EIF2B4|SLC12A5|GOT1|TSC2|IL6|RRAGC|SLC9A6|ARPC3|DDIT3|PPT1|SCG5|CTNNB1|P4HB|TLR4|RAB5A|DBN1
48193	0.00045231	0.013336	8	132	Golgi vesicle transport	SEC24A|STX16|DNAJC6|GOSR2|VPS41|ARL1|MPPE1|SEC24D
6886	0.00047808	0.013886	14	364	intracellular protein transport	RANBP2|PDIA3|SEC24A|STX16|DERL1|TSC2|ARFGAP3|SNX2|VPS41|SCG5|BCAP29|MAPK1|SEC61B|SEC24D
6515	0.00055049	0.015754	2	3	misfolded or incompletely synthesized protein catabolic process	STUB1|RNF5
42981	0.00058345	0.016455	24	852	regulation of apoptosis	PDIA3|HSPA5|HDAC1|TUBB|ASNS|HMGB1|SIRT1|RTN4|HERPUD1|PRDX3|PRDX2|SMPD2|IL6|BCL2L11|DAD1|DDIT3|PRDX1|PPT1|CTNNB1|CYCS|MAPK1|PIM2|TLR4|MCL1
43067	0.0006657	0.018507	24	860	regulation of programmed cell death	PDIA3|HSPA5|HDAC1|TUBB|ASNS|HMGB1|SIRT1|RTN4|HERPUD1|PRDX3|PRDX2|SMPD2|IL6|BCL2L11|DAD1|DDIT3|PRDX1|PPT1|CTNNB1|CYCS|MAPK1|PIM2|TLR4|MCL1
30384	0.00067854	0.018598	6	78	phosphoinositide metabolic process	ALG9|GPAA1|PIGP|MPPE1|PIK3CB|PIK3C2A
51641	0.00079855	0.021583	26	977	cellular localization	GPAA1|STX16|GOSR2|DERL1|ARL1|ATP2A2|VPS26A|SRI|ATP2C1|SNX2|BCAP29|MAPK1|SEC61B|RANBP2|PDIA3|SEC24A|TSC2|ARFGAP3|ARL4D|IL6|DNAJC6|VPS41|SCG5|CTNNB1|MPPE1|SEC24D
6497	0.00082554	0.021799	5	54	protein amino acid lipidation	ALG9|GPAA1|PIGP|MPPE1|ZDHHC1
42157	0.00082894	0.021799	6	81	lipoprotein metabolic process	ALG9|GPAA1|PIGP|PPT1|MPPE1|ZDHHC1
45017	0.00094267	0.024459	6	83	glycerolipid biosynthetic process	ALG9|CHKA|GPAA1|PIGP|MPPE1|PIK3C2A
43687	0.00097064	0.024652	31	1265	post-translational protein modification	PRKAA1|TSG101|PRKAA2|GPAA1|HDAC1|STK39|PIK3CB|RNF5|ERO1L|PRDX2|VCPIP1|COL4A3BP|EEF2K|EP400|MAPK1|NEK2|CSK|PIM2|WHSC1L1|TRIM23|EIF2A|USP8|UBE2I|OXSR1|SIRT1|RBX1|GAK|SNRK|COPS5|STUB1|TLR4
44403	0.00097545	0.024652	5	56	symbiosis, encompassing mutualism through parasitism	RRAGA|HDAC1|VAPB|DERL1|TLR4
45768	0.0010083	0.025155	4	33	positive regulation of anti-apoptosis	IL6|PRKAA1|CTNNB1|SIRT1
42149	0.0010911	0.026877	2	4	cellular response to glucose starvation	HSPA5|ASNS
6506	0.0011306	0.027502	4	34	GPI anchor biosynthetic process	ALG9|GPAA1|PIGP|MPPE1
42158	0.001237	0.02972	5	59	lipoprotein biosynthetic process	ALG9|GPAA1|PIGP|MPPE1|ZDHHC1
6505	0.001263	0.029974	4	35	GPI anchor metabolic process	ALG9|GPAA1|PIGP|MPPE1
6650	0.0013459	0.031179	7	121	glycerophospholipid metabolic process	ALG9|CHKA|GPAA1|PIGP|MPPE1|PIK3CB|PIK3C2A
31396	0.0013459	0.031179	7	121	regulation of protein ubiquitination	UBL5|RPN2|RNF139|HSPA5|PSME2|STUB1|VPS28
22415	0.0014381	0.032924	5	61	viral reproductive process	CREB3|RRAGA|TSG101|VAPB|DERL1
16043	0.0014627	0.033024	52	2561	cellular component organization	ECM2|GPAA1|IRS1|EHMT2|SUV39H1|HMGB1|FNBP1L|COL4A3BP|MAP1LC3A|H2AFJ|NEK2|HMG20A|PIM2|WHSC1L1|EIF2A|TSPYL2|USP8|TUBB|TSC2|SIRT1|DNM1|DNM3|CCNA1|TBL1XR1|DNAJC6|GORASP1|TCP1|HPRT1|DBN1|RAB5B|PRKAA2|HDAC1|GOSR2|ARL1|ATP2C1|SNX3|PRDX3|VCPIP1|SNX2|EP400|DYNC1H1|UBE2I|SEC24A|H3F3A|SMARCA5|NAP1L3|IL6|PPT1|CTNNB1|CYCS|SEC24D|RAB5A
42744	0.0014764	0.033024	3	17	hydrogen peroxide catabolic process	PRDX3|PRDX2|PRDX1
51649	0.001641	0.036288	23	865	establishment of localization in cell	RANBP2|PDIA3|SEC24A|STX16|GOSR2|DERL1|ARL1|TSC2|ATP2A2|VPS26A|ARFGAP3|ATP2C1|ARL4D|IL6|SNX2|DNAJC6|VPS41|SCG5|BCAP29|MAPK1|MPPE1|SEC61B|SEC24D
30970	0.0018021	0.038966	2	5	retrograde protein transport, ER to cytosol	DERL1|SEC61B
51788	0.0018021	0.038966	2	5	response to misfolded protein	STUB1|RNF5
51701	0.0019016	0.039988	4	39	interaction with host	RRAGA|VAPB|DERL1|TLR4
6888	0.0019016	0.039988	4	39	ER to Golgi vesicle-mediated transport	SEC24A|GOSR2|MPPE1|SEC24D
42542	0.001911	0.039988	5	65	response to hydrogen peroxide	PRDX3|PRDX2|DDIT3|PRDX1|PARK7
6996	0.001972	0.040825	32	1380	organelle organization	RAB5B|HDAC1|EHMT2|SUV39H1|ARL1|ATP2C1|PRDX3|VCPIP1|COL4A3BP|MAP1LC3A|H2AFJ|EP400|NEK2|HMG20A|PIM2|WHSC1L1|EIF2A|TSPYL2|DYNC1H1|USP8|UBE2I|TUBB|H3F3A|SMARCA5|NAP1L3|SIRT1|CCNA1|TBL1XR1|GORASP1|PPT1|CTNNB1|DBN1
46486	0.0020003	0.040975	8	166	glycerolipid metabolic process	ALG9|CHKA|GPAA1|PIGP|MPPE1|PIK3CB|PIK3C2A|SIRT1
19637	0.0022337	0.045209	9	208	organophosphate metabolic process	SMPD2|ALG9|CHKA|GPAA1|PIGP|MPPE1|PIK3CB|GPD1L|PIK3C2A
7264	0.0022565	0.045209	11	292	small GTPase mediated signal transduction	RAB21|ARF4|ARL4D|RAB5B|RRAGC|ARL1|MAPK1|RAB5A|ARF5|TRIM23|ARL8B
16044	0.0022767	0.045209	13	382	cellular membrane organization	SEC24A|GOSR2|TSC2|FNBP1L|DNM1|SNX3|DNM3|VCPIP1|SNX2|DNAJC6|PPT1|SEC24D|RAB5A
61024	0.002329	0.045416	13	383	membrane organization	SEC24A|GOSR2|TSC2|FNBP1L|DNM1|SNX3|DNM3|VCPIP1|SNX2|DNAJC6|PPT1|SEC24D|RAB5A
16032	0.0023338	0.045416	5	68	viral reproduction	CREB3|RRAGA|TSG101|VAPB|DERL1

## Sheet: Low stringency UPR-HD diff_reg
GO-ID	p-value	FDR	Number of UPR-HD diff genes included in GO category	Total number of genes included in GO category	Biological process	UPR-HD diff genes included
44267	4.9516e-52	1.8509e-48	322	2145	cellular protein metabolic process	APP|TRRAP|HDAC11|ARAF|ZDHHC1|RPL36AL|RPS18|PSMD2|AKT1|FBXO8|SEC63|TRIM23|EIF2A|ALG8|PRKCI|ALG9|PRKCH|CSNK2A1|ALG6|FBXO2|ALG5|DAPK3|PRKCD|ALG3|PSME2|PRKCQ|PRKD2|MPPE1|GCS1|ATF6|RPN2|RPN1|HSPA4L|UBE2J2|ZMPSTE24|UBE2J1|PRDX2|PRDX4|NUAK2|PCBP2|ATG7|ATG5|EDEM3|SRPK2|TRAP1|CREBBP|ST13|EIF2AK1|EDEM1|EIF2AK3|EIF2AK2|EIF2AK4|MRPL23|RPS26|NPLOC4|PPT1|CDK10|ATM|CALR|FBXL2|FBXL4|AARS|ATR|FKBP11|FKBP10|SETD2|…
9987	8.0992e-51	1.5137e-47	816	9336	cellular process	ITSN2|ATF2|EHMT2|ITSN1|ARAF|SCAMP5|RABGEF1|PSMD2|AKT1|ENDOG|CSNK2A1|FNBP1|GAPVD1|AR|DDIT3|PSME2|CYP2E1|MPPE1|ATF6|ATF3|ATF4|ABCB8|PLA2G6|RDH12|RDH11|ATG7|ATG5|EDEM3|CREBBP|PMM1|EIF2AK1|EDEM1|EIF2AK3|EIF2AK2|EIF2AK4|MRPL23|SETX|FASN|TDP1|EZH1|ARF3|ARF4|ARF1|PIGT|PIGN|SRPR|PIGP|SNX12|PRKAG1|SNX10|SNX11|ARHGAP4|IKBKB|SMPD2|CNOT6L|ELOVL4|SPHK1|ELOVL6|SLC39A12|EPS15L1|SLC39A14|SIRT1|HIST2H2BE|DUSP6|PS…
19538	1.178e-45	1.4678e-42	350	2603	protein metabolic process	APP|TRRAP|HDAC11|ARAF|ZDHHC1|CAPNS1|RPL36AL|RPS18|PSMD2|AKT1|FBXO3|FBXO8|SEC63|TRIM23|EIF2A|ALG8|PRKCI|ALG9|PRKCH|CSNK2A1|ALG6|FBXO2|ALG5|DAPK3|PRKCD|ALG3|AFG3L2|PSME2|PRKCQ|PRKD2|MPPE1|GCS1|ATF6|RPN2|RPN1|HSPA4L|UBE2J2|ZMPSTE24|UBE2J1|PRDX2|PRDX4|NUAK2|PCBP2|RCE1|ATG7|ATG5|EDEM3|SRPK2|TRAP1|CREBBP|ST13|EIF2AK1|EDEM1|EIF2AK3|EIF2AK2|EIF2AK4|MRPL23|RPS26|NPLOC4|PPT1|CDK10|ATM|CALR|FBXL2|FBXL4|AARS…
44237	3.5032e-41	3.2737e-38	525	4976	cellular metabolic process	ATF2|TRRAP|ARAF|PSMD2|AKT1|CCRN4L|PRKCI|ENDOG|PRKCH|CSNK2A1|DAPK3|PRKCD|HCFC1|AR|DDIT3|PSME2|PRKCQ|PRKD2|CYP2E1|MPPE1|GCS1|HPRT1|ATF6|ATF3|ATF4|RPN2|RPN1|HSPA4L|PLA2G6|PRDX3|PRDX2|LDHA|PRDX4|RDH12|RDH11|PRDX1|HMOX1|ATG7|ATG5|EDEM3|CREBBP|CHKB|PMM1|CHKA|ST13|EIF2AK1|EDEM1|EIF2AK3|EIF2AK2|TRIP4|EIF2AK4|PA2G4|MRPL23|SETX|NPLOC4|FASN|TDP1|PPT1|CDK10|SETD2|PIGT|PIGN|PIGP|PRKAG1|IKBKB|SMPD2|UBL5|CNOT6L…
44260	1.5101e-37	1.1289e-34	405	3500	cellular macromolecule metabolic process	ATF2|TRRAP|ARAF|PSMD2|AKT1|CCRN4L|PRKCI|ENDOG|PRKCH|CSNK2A1|DAPK3|PRKCD|HCFC1|AR|DDIT3|PSME2|PRKCQ|PRKD2|MPPE1|GCS1|ATF6|RPN2|RPN1|HSPA4L|PRDX2|PRDX4|ATG7|ATG5|EDEM3|CREBBP|ST13|EIF2AK1|EDEM1|EIF2AK3|EIF2AK2|TRIP4|EIF2AK4|PA2G4|MRPL23|SETX|NPLOC4|TDP1|PPT1|CDK10|SETD2|PIGT|PIGN|PIGP|PRKAG1|IKBKB|UBL5|CNOT6L|PAX5|SIRT1|DUSP6|PSMA5|PSMA6|COL2A1|TCP1|PIGL|PIGG|PKN3|PSMA7|LMAN1|PSMB5|NSD1|SPOP|RPS3|N…
44238	3.7373e-36	2.3284e-33	533	5274	primary metabolic process	ATF2|TRRAP|ARAF|CAPNS1|PSMD2|AKT1|CCRN4L|PRKCI|ENDOG|PRKCH|CSNK2A1|DAPK3|PRKCD|HCFC1|AR|DDIT3|PSME2|PRKCQ|PRKD2|CYP2E1|MPPE1|GCS1|HPRT1|ATF6|ATF3|ATF4|RPN2|RPN1|HSPA4L|PLA2G6|PRDX2|LDHA|PRDX4|RDH12|RDH11|ATG7|ATG5|EDEM3|CREBBP|CHKB|PMM1|CHKA|ST13|EIF2AK1|EDEM1|EIF2AK3|EIF2AK2|TRIP4|EIF2AK4|PA2G4|MRPL23|SETX|NPLOC4|FASN|TDP1|PPT1|CDK10|SETD2|PIGT|PIGN|PIGP|PRKAG1|IKBKB|SMPD2|UBL5|CASP12|CNOT6L|ELO…
43170	6.149e-33	3.2836e-30	432	4008	macromolecule metabolic process	ATF2|TRRAP|ARAF|CAPNS1|PSMD2|AKT1|CCRN4L|PRKCI|ENDOG|PRKCH|CSNK2A1|DAPK3|PRKCD|HCFC1|AR|DDIT3|PSME2|PRKCQ|PRKD2|MPPE1|GCS1|ATF6|RPN2|RPN1|HSPA4L|PRDX2|PRDX4|ATG7|ATG5|EDEM3|CREBBP|ST13|EIF2AK1|EDEM1|EIF2AK3|EIF2AK2|TRIP4|EIF2AK4|PA2G4|MRPL23|SETX|NPLOC4|TDP1|PPT1|CDK10|SETD2|PIGT|PIGN|PIGP|PRKAG1|IKBKB|UBL5|CASP12|CNOT6L|PAX5|SIRT1|DUSP6|PSMA5|PSMA6|COL2A1|TCP1|PIGL|PIGG|PKN3|PSMA7|LMAN1|PSMB5|NS…
8152	1.4907e-32	6.9651e-30	569	5942	metabolic process	ATF2|TRRAP|ARAF|CAPNS1|PSMD2|AKT1|CCRN4L|PRKCI|ENDOG|PRKCH|CSNK2A1|DAPK3|PRKCD|HCFC1|AR|DDIT3|PSME2|PRKCQ|PRKD2|CYP2E1|MPPE1|GCS1|HPRT1|ATF6|ATF3|ATF4|RPN2|RPN1|HSPA4L|PLA2G6|PRDX3|PRDX2|PRDX5|LDHA|PRDX4|RDH12|RDH11|PRDX1|HMOX1|RDH14|ATG7|ATG5|EDEM3|CREBBP|CHKB|PMM1|CHKA|ST13|EIF2AK1|EDEM1|SNAI3|EIF2AK3|EIF2AK2|TRIP4|EIF2AK4|PA2G4|MRPL23|SETX|NPLOC4|FASN|TDP1|PPT1|CDK10|SETD2|PIGT|PIGN|PIGP|PRKAG…
6986	1.8458e-26	7.6662e-24	37	67	response to unfolded protein	HERPUD2|HSP90AB1|DERL3|HSPA4L|DERL1|DERL2|HSPB1|UBE2J2|ERO1L|HERPUD1|DNAJB1|CCND1|CREB3L3|CREB3L2|CHAC1|EDEM3|HSP90AA1|TOR1A|HSPA1L|HSPA5|EIF2AK1|EDEM1|AMFR|EDEM2|EIF2AK3|EIF2AK2|EIF2AK4|HSPA2|DNAJA1|CREB3|IFNG|VAPB|DDIT3|DNAJC4|ATF6|HSPA1B|NFE2L2
6464	1.5096e-25	5.6429e-23	207	1521	protein modification process	APP|TRRAP|HDAC11|ARAF|ZDHHC1|AKT1|TRIM23|EIF2A|ALG8|PRKCI|ALG9|PRKCH|CSNK2A1|ALG6|FBXO2|ALG5|DAPK3|PRKCD|ALG3|PRKCQ|PRKD2|MPPE1|GCS1|RPN2|RPN1|UBE2J2|UBE2J1|PRDX2|PRDX4|NUAK2|ATG7|ATG5|SRPK2|CREBBP|EIF2AK1|EIF2AK3|EIF2AK2|EIF2AK4|PPT1|CDK10|ATM|FBXL2|ATR|SETD2|PIGT|ERO1LB|PIGN|GPAA1|PIGP|PRKAG1|IKBKB|PPP3CA|DBNL|SIRT1|DUSP6|GAK|UFC1|PIGL|PIGG|TLR4|PKN3|PPP2CB|PAK1|NSD1|PAK3|MAP4K5|PAK2|MAP4K3|SUZ…
6457	5.9872e-25	2.0345e-22	56	170	protein folding	FKBP11|FKBP10|HSP90AB1|ERO1LB|FKBP14|ERO1L|UBL5|SEC63|CCT2|HSP90AA1|AHSA1|DNAJB14|ALG12|PDIA6|DNAJC5|CANX|DNAJB11|TCP1|DNAJC4|ERP29|FKBP7|PFDN2|FKBP9|PPIB|ATF6|PPIA|PFDN5|FKBP2|HSPA4L|HSP90B1|LMAN1|DNAJB1|BAG5|BAG2|BAG1|DNAJB9|CCT7|NKTR|CCT4|RANBP2|TRAP1|TOR1A|ST13|WFS1|NFYC|TTC1|DNAJC14|DNAJC16|DNAJC18|DNAJA1|DNAJA3|DNAJA2|DNAJC10|PIN1|CALR|HSPA1B
15031	1.7691e-24	5.5107e-22	129	753	protein transport	KDELR1|SCAMP5|RABGEF1|AKT1|BCAP29|VPS35|SEC63|PDIA3|RAB2B|PRKCI|COG6|COG5|TAP2|TOMM34|TAP1|TSC2|PDIA4|TOM1L2|RAB30|RAB36|ERP29|SCG5|CHMP4B|KDELR2|KDELR3|TP53|VPS25|VPS28|BLZF1|COPB2|RAB5B|TSG101|TMED10|SEH1L|COPB1|PSEN1|VPS26B|HSP90B1|SNX3|NCKIPSD|SNX4|SNX1|SNX2|SSR1|SNX9|SNX7|RAB6A|ATG7|SNX8|SNX5|GOT1|RAB39B|DNAJC14|NACA|PPT1|TPP1|CALR|RAB5A|ARF3|ARF4|ARF1|SRPR|SNX12|SNX10|AP2A1|DBI|SNX11|RAB22A…
6984	1.9482e-24	5.602e-22	27	37	ER-nucleus signaling pathway	PPP1R15B|GSK3B|INSIG2|DERL3|DERL1|DERL2|ATP2A2|ERO1L|HERPUD1|PAK1|CCND1|LMNA|SCAP|EIF2A|HSPA5|WFS1|EIF2AK1|AMFR|EIF2AK3|EIF2AK2|EIF2AK4|IFNG|VAPB|DDIT3|ATF6|TP53|NFE2L2
45184	2.1817e-24	5.8251e-22	130	764	establishment of protein localization	KDELR1|SCAMP5|RABGEF1|AKT1|BCAP29|VPS35|SEC63|PDIA3|RAB2B|PRKCI|COG6|COG5|TAP2|TOMM34|TAP1|TSC2|PDIA4|TOM1L2|RAB30|RAB36|ERP29|SCG5|CHMP4B|KDELR2|KDELR3|TP53|VPS25|VPS28|BLZF1|COPB2|RAB5B|TSG101|TMED10|SEH1L|COPB1|PSEN1|VPS26B|HSP90B1|SNX3|NCKIPSD|SNX4|SNX1|SNX2|SSR1|SNX9|SNX7|RAB6A|ATG7|SNX8|SNX5|GOT1|RAB39B|DNAJC14|NACA|MDM2|PPT1|TPP1|CALR|RAB5A|ARF3|ARF4|ARF1|SRPR|SNX12|SNX10|AP2A1|DBI|SNX11|R…
43412	2.1046e-23	5.2445e-21	209	1602	macromolecule modification	APP|TRRAP|HDAC11|ARAF|ZDHHC1|AKT1|TRIM23|EIF2A|ALG8|PRKCI|ALG9|PRKCH|CSNK2A1|ALG6|FBXO2|ALG5|DAPK3|PRKCD|ALG3|PRKCQ|PRKD2|MPPE1|GCS1|RPN2|RPN1|UBE2J2|UBE2J1|PRDX2|PRDX4|NUAK2|ATG7|ATG5|SRPK2|CREBBP|EIF2AK1|EIF2AK3|EIF2AK2|EIF2AK4|PPT1|CDK10|ATM|FBXL2|ATR|SETD2|PIGT|ERO1LB|PIGN|GPAA1|PIGP|PRKAG1|IKBKB|PPP3CA|DBNL|SIRT1|DUSP6|GAK|UFC1|PIGL|PIGG|TLR4|PKN3|PPP2CB|PAK1|NSD1|PAK3|MAP4K5|PAK2|MAP4K3|SUZ…
51789	2.7839e-23	6.5039e-21	45	118	response to protein stimulus	HERPUD2|PCSK1|SETD2|HSP90AB1|DERL3|HSPA4L|DERL1|DERL2|HSPB1|UBE2J2|RNF5|ERO1L|HERPUD1|DNAJB1|CCNB1|CCND1|CREB3L3|CREB3L2|CHAC1|EDEM3|HSP90AA1|TOR1A|HSPA1L|HSPA5|EIF2AK1|EDEM1|SPHK1|AMFR|EDEM2|EIF2AK3|EIF2AK2|EIF2AK4|HSPA2|DNAJA1|CCNA1|CREB3|IFNG|VAPB|DDIT3|DNAJC4|BCL2|STUB1|ATF6|HSPA1B|NFE2L2
33036	5.1855e-23	1.1402e-20	162	1108	macromolecule localization	ATP8A2|ATP8A1|KDELR1|SCAMP5|RABGEF1|COL4A3BP|OSBP|AKT1|BCAP29|VPS35|SEC63|PDIA3|RAB2B|PRKCI|COG6|USP4|COG5|TAP2|TOMM34|ATP11C|TAP1|TSC2|ATP11B|PDIA4|SLC9A2|TOM1L2|RAB30|RAB36|SOAT2|ERP29|SCG5|CHMP4B|KDELR2|KDELR3|TLN1|SQSTM1|TP53|VPS25|SLC27A5|VPS28|CFTR|BLZF1|COPB2|RAB5B|TSG101|TMED10|SEH1L|COPB1|PSEN1|VPS26B|HSP90B1|SNX3|NCKIPSD|SNX4|SNX1|SNX2|SSR1|SNX9|SNX7|RAB6A|ATG7|SNX8|SNX5|OSBPL8|ATP8B4|O…
30163	2.543e-22	5.003e-20	77	339	protein catabolic process	UFD1L|USP38|FAF1|USP33|PARK2|CASP8|PSMD2|PIM1|AKT1|SEC61B|FBXO8|EPM2A|USP8|USP48|USP4|FBXO2|USP2|UBE4A|UBE4B|RAD23B|RBX1|PSMA5|PSMA6|AFG3L2|TBL1XR1|TRAF6|PSME2|PRKCQ|SQSTM1|USP13|USP14|CUL7|USP15|TSG101|RPN2|USP10|DERL3|CUL3|USP11|RPN1|DERL1|CUL1|DERL2|PSEN1|RNF5|PSMA7|RELA|USP19|HSP90B1|ZMPSTE24|PPP2CB|CCNB1|PSMB5|PCBP2|TBL1X|BUB3|EDEM3|USP25|UBE2I|HSPA5|USP20|USP21|EDEM1|AMFR|USP22|SYVN1|UBE2G1…
34976	2.4607e-22	5.003e-20	25	35	response to endoplasmic reticulum stress	PPP1R15B|GSK3B|DERL3|DERL1|DERL2|ERO1L|HERPUD1|SCAMP5|COL4A3BP|CCND1|CREB3L2|HSPA5|WFS1|EIF2AK1|AMFR|EIF2AK3|EIF2AK2|EIF2AK4|IFNG|VAPB|DDIT3|ATF6|TP53|ATF4|NFE2L2
51603	4.1762e-22	7.8053e-20	73	311	proteolysis involved in cellular protein catabolic process	UFD1L|USP38|FAF1|USP33|PARK2|CASP8|PSMD2|PIM1|SEC61B|FBXO8|EPM2A|USP8|USP48|USP4|FBXO2|USP2|UBE4A|UBE4B|RAD23B|RBX1|PSMA5|PSMA6|TBL1XR1|TRAF6|PSME2|PRKCQ|SQSTM1|USP13|USP14|CUL7|USP15|TSG101|RPN2|USP10|DERL3|CUL3|USP11|RPN1|DERL1|CUL1|DERL2|PSEN1|RNF5|PSMA7|RELA|USP19|HSP90B1|ZMPSTE24|PPP2CB|CCNB1|PSMB5|PCBP2|TBL1X|BUB3|EDEM3|USP25|UBE2I|HSPA5|USP20|USP21|EDEM1|AMFR|USP22|SYVN1|UBE2G1|UBE2G2|NFKB…
8104	5.1685e-22	9.2e-20	141	918	protein localization	KDELR1|SCAMP5|RABGEF1|AKT1|BCAP29|VPS35|SEC63|PDIA3|RAB2B|PRKCI|COG6|USP4|COG5|TAP2|TOMM34|TAP1|TSC2|PDIA4|SLC9A2|TOM1L2|RAB30|RAB36|ERP29|SCG5|CHMP4B|KDELR2|KDELR3|TLN1|SQSTM1|TP53|VPS25|VPS28|BLZF1|COPB2|RAB5B|TSG101|TMED10|SEH1L|COPB1|PSEN1|VPS26B|HSP90B1|SNX3|NCKIPSD|SNX4|SNX1|SNX2|SSR1|SNX9|SNX7|RAB6A|ATG7|SNX8|SNX5|GOT1|ZBTB16|RAB39B|DNAJC14|NACA|MDM2|PPT1|TPP1|CALR|RAB5A|ARF3|ARF4|ARF1|GPA…
44257	7.6587e-22	1.3013e-19	73	314	cellular protein catabolic process	UFD1L|USP38|FAF1|USP33|PARK2|CASP8|PSMD2|PIM1|SEC61B|FBXO8|EPM2A|USP8|USP48|USP4|FBXO2|USP2|UBE4A|UBE4B|RAD23B|RBX1|PSMA5|PSMA6|TBL1XR1|TRAF6|PSME2|PRKCQ|SQSTM1|USP13|USP14|CUL7|USP15|TSG101|RPN2|USP10|DERL3|CUL3|USP11|RPN1|DERL1|CUL1|DERL2|PSEN1|RNF5|PSMA7|RELA|USP19|HSP90B1|ZMPSTE24|PPP2CB|CCNB1|PSMB5|PCBP2|TBL1X|BUB3|EDEM3|USP25|UBE2I|HSPA5|USP20|USP21|EDEM1|AMFR|USP22|SYVN1|UBE2G1|UBE2G2|NFKB…
43687	1.0224e-20	1.6617e-18	171	1261	post-translational protein modification	APP|TRRAP|HDAC11|ARAF|PARK2|CDC14A|ERO1L|COL4A3BP|SLK|PIM1|AKT1|NEK1|PIM3|NEK2|PIM2|WHSC1L1|TRIM23|EIF2A|EPM2A|CDKL2|PDGFRB|MAP2K4|CSNK1G3|USP8|PRKCI|PRKCH|CSNK2A1|USP4|FBXO2|DAPK3|PRKCD|USP2|UBE4B|CDC25A|RBX1|CDC25B|PRKCQ|PRKD2|CSNK1G2|CDKL1|TSG101|SHC1|CUL3|STK39|CUL1|PSEN1|UBE2J2|STK4|UBE2J1|STK3|VCPIP1|PRDX2|STK33|PRDX4|NUAK2|EP400|RAB6A|MAP2K7|MARK4|MARK3|MARK2|ATG5|NEK8|UBE2F|SRPK2|NEK9|CRE…
43632	5.2075e-20	7.7862e-18	66	282	modification-dependent macromolecule catabolic process	UFD1L|USP38|FAF1|USP33|PARK2|PSMD2|PIM1|SEC61B|FBXO8|EPM2A|USP8|USP48|USP4|FBXO2|USP2|UBE4A|UBE4B|RAD23B|RBX1|PSMA5|PSMA6|TBL1XR1|PSME2|SQSTM1|USP13|USP14|CUL7|USP15|TSG101|RPN2|USP10|DERL3|CUL3|USP11|RPN1|DERL1|CUL1|DERL2|RNF5|PSMA7|USP19|HSP90B1|ZMPSTE24|PPP2CB|CCNB1|PSMB5|PCBP2|TBL1X|BUB3|EDEM3|USP25|UBE2I|HSPA5|USP20|USP21|EDEM1|AMFR|USP22|SYVN1|UBE2G1|UBE2G2|PSMC6|NPLOC4|MDM2|STUB1|FBXL4
19941	5.2075e-20	7.7862e-18	66	282	modification-dependent protein catabolic process	UFD1L|USP38|FAF1|USP33|PARK2|PSMD2|PIM1|SEC61B|FBXO8|EPM2A|USP8|USP48|USP4|FBXO2|USP2|UBE4A|UBE4B|RAD23B|RBX1|PSMA5|PSMA6|TBL1XR1|PSME2|SQSTM1|USP13|USP14|CUL7|USP15|TSG101|RPN2|USP10|DERL3|CUL3|USP11|RPN1|DERL1|CUL1|DERL2|RNF5|PSMA7|USP19|HSP90B1|ZMPSTE24|PPP2CB|CCNB1|PSMB5|PCBP2|TBL1X|BUB3|EDEM3|USP25|UBE2I|HSPA5|USP20|USP21|EDEM1|AMFR|USP22|SYVN1|UBE2G1|UBE2G2|PSMC6|NPLOC4|MDM2|STUB1|FBXL4
71445	1.0921e-19	1.5701e-17	21	28	cellular response to protein stimulus	HSPA5|EIF2AK1|DERL3|AMFR|EIF2AK3|DERL1|EIF2AK2|DERL2|EIF2AK4|RNF5|ERO1L|HERPUD1|CCNA1|CCNB1|CCND1|IFNG|VAPB|DDIT3|STUB1|ATF6|NFE2L2
44265	1.36e-19	1.8829e-17	85	441	cellular macromolecule catabolic process	UFD1L|USP38|FAF1|USP33|PARK2|CASP8|PSMD2|PIM1|SEC61B|FBXO8|EPM2A|USP8|USP48|ENDOG|USP4|FBXO2|USP2|UBE4A|UBE4B|RAD23B|RBX1|PSMA5|PSMA6|XRN1|TBL1XR1|TRAF6|XRN2|PSME2|PRKCQ|SQSTM1|DCP2|USP13|USP14|CUL7|USP15|TSG101|RPN2|USP10|DERL3|CUL3|USP11|RPN1|DERL1|CUL1|DERL2|PSEN1|RNF5|PSMA7|RELA|USP19|HSP90B1|ZMPSTE24|EXOSC7|PPP2CB|CCNB1|PSMB5|PCBP2|TBL1X|BUB3|EDEM3|USP25|UBE2I|HSPA5|USP20|USP21|EDEM1|AMFR|US…
9057	1.5765e-19	2.1046e-17	92	503	macromolecule catabolic process	UFD1L|USP38|FAF1|USP33|NGLY1|PARK2|CASP8|PSMD2|PIM1|AKT1|SEC61B|FBXO8|GUSB|EPM2A|USP8|USP48|ENDOG|USP4|FBXO2|GAA|USP2|UBE4A|UBE4B|RAD23B|RBX1|PSMA5|PSMA6|AFG3L2|XRN1|TBL1XR1|TRAF6|XRN2|PSME2|PRKCQ|SQSTM1|DCP2|USP13|USP14|CUL7|USP15|TSG101|RPN2|USP10|DERL3|CUL3|USP11|RPN1|DERL1|CUL1|DERL2|PSEN1|RNF5|PSMA7|RELA|USP19|HSP90B1|ZMPSTE24|EXOSC7|PPP2CB|CCNB1|PSMB5|PCBP2|TBL1X|BUB3|EDEM3|USP25|MGAM|UBE2I…
6511	3.971e-19	5.1185e-17	64	277	ubiquitin-dependent protein catabolic process	UFD1L|USP38|FAF1|USP33|PARK2|PSMD2|SEC61B|FBXO8|EPM2A|USP8|USP48|USP4|FBXO2|USP2|UBE4A|UBE4B|RAD23B|RBX1|PSMA5|PSMA6|TBL1XR1|PSME2|SQSTM1|USP13|USP14|CUL7|USP15|TSG101|RPN2|USP10|DERL3|CUL3|USP11|RPN1|DERL1|CUL1|DERL2|RNF5|PSMA7|USP19|HSP90B1|PPP2CB|CCNB1|PSMB5|PCBP2|TBL1X|BUB3|EDEM3|USP25|UBE2I|HSPA5|USP20|USP21|EDEM1|AMFR|USP22|SYVN1|UBE2G1|UBE2G2|PSMC6|NPLOC4|MDM2|STUB1|FBXL4
16192	2.8311e-18	3.5275e-16	99	589	vesicle-mediated transport	ITSN2|APP|KDELR1|ITSN1|FNBP1L|SCAMP5|RABGEF1|BCAP29|VPS35|RAB2B|PRKCI|FNBP1|COG5|TSC2|GAPVD1|KDELR2|AMPH|MPPE1|KDELR3|SQSTM1|RIN2|BLZF1|GRIA1|RTN3|COPB2|TMED10|COPB1|ARL1|VPS26A|ARHGAP17|PSEN1|CORO1A|CORO1C|SNX3|SNX4|SNX1|SNX2|RAB6A|TXNDC5|GOT1|RAB39B|EHD1|EHD2|EHD4|SYNJ1|PPT1|OSBPL1A|RAB5A|ARF3|ARF4|ARF1|USP33|AP2A1|RABEPK|RAB22A|HK2|HK1|ACTR1A|KIF1C|TMED2|SNAP29|DBNL|WIPI1|EPS15L1|ARFGAP3|ARFGA…
71216	4.2874e-18	5.1697e-16	26	50	cellular response to biotic stimulus	PPP1R15B|GSK3B|DERL3|DERL1|DERL2|RNF5|ERO1L|HERPUD1|CCND1|MAPK1|MAPK3|HSPA5|WFS1|EIF2AK1|AMFR|EIF2AK3|EIF2AK2|EIF2AK4|IFNG|VAPB|DDIT3|STUB1|ATF6|TP53|TLR4|NFE2L2
51234	8.7371e-17	1.0206e-14	273	2603	establishment of localization	ITSN2|SLC35B3|SLC35B2|APP|KDELR1|SLC35B1|ITSN1|FNBP1L|SCAMP5|RABGEF1|AKT1|BCAP29|VPS35|SLC12A6|SLC12A7|SEC63|PRKCI|COG6|FNBP1|COG5|GAPVD1|AR|SOAT2|KDELR2|MPPE1|KDELR3|ATP6V0D1|TP53|RIN2|VPS25|VPS28|CFTR|BLZF1|SEH1L|ABCB8|VPS26A|VPS26B|SNX3|SNX4|SNX1|SNX2|HMOX1|SSR1|SNX9|SNX7|ATG7|SNX8|SNX5|CHKA|SLC33A1|EIF2AK3|RAB39B|SLC16A10|EHD1|EHD2|EHD4|PPT1|CALR|ARF3|ARF4|RYR2|ARF1|CLIC4|ERO1LB|SRPR|SNX12|SN…
6810	1.0694e-16	1.2113e-14	270	2569	transport	ITSN2|SLC35B3|SLC35B2|APP|KDELR1|SLC35B1|ITSN1|FNBP1L|SCAMP5|RABGEF1|AKT1|BCAP29|VPS35|SLC12A6|SLC12A7|SEC63|PRKCI|COG6|FNBP1|COG5|GAPVD1|AR|SOAT2|KDELR2|MPPE1|KDELR3|ATP6V0D1|TP53|RIN2|VPS25|VPS28|CFTR|BLZF1|SEH1L|ABCB8|VPS26A|VPS26B|SNX3|SNX4|SNX1|SNX2|HMOX1|SSR1|SNX9|SNX7|ATG7|SNX8|SNX5|CHKA|SLC33A1|EIF2AK3|RAB39B|SLC16A10|EHD1|EHD2|EHD4|PPT1|CALR|ARF3|ARF4|RYR2|ARF1|CLIC4|ERO1LB|SRPR|SNX12|SN…
34620	1.5426e-16	1.6475e-14	17	22	cellular response to unfolded protein	HSPA5|EIF2AK1|DERL3|AMFR|EIF2AK3|DERL1|EIF2AK2|DERL2|EIF2AK4|ERO1L|HERPUD1|CCND1|IFNG|VAPB|DDIT3|ATF6|NFE2L2
30968	1.5426e-16	1.6475e-14	17	22	endoplasmic reticulum unfolded protein response	HSPA5|EIF2AK1|DERL3|AMFR|EIF2AK3|DERL1|EIF2AK2|DERL2|EIF2AK4|ERO1L|HERPUD1|CCND1|IFNG|VAPB|DDIT3|ATF6|NFE2L2
44248	1.5639e-15	1.6238e-13	112	776	cellular catabolic process	ALDH1L2|PARK2|LAMP1|PSMD2|PIM1|FBXO8|EPM2A|USP8|ENDOG|ENTPD3|ENTPD4|USP4|FBXO2|USP2|UBE4A|UBE4B|SDHD|RBX1|XRN1|TBL1XR1|XRN2|PSME2|PRKCQ|SQSTM1|CUL7|TSG101|RPN2|CUL3|RPN1|CUL1|PSEN1|HSP90B1|ZMPSTE24|PRDX3|PRDX2|CCNB1|PRDX1|PCBP2|HMOX1|ASL|ATG7|ATG5|EDEM3|UBE2I|GOT1|HSPA5|EDEM1|GOT2|NFKB1|CDK7|NPLOC4|MDM2|PPT1|CYCS|TPP1|ATM|FBXL4|UFD1L|ACADVL|USP38|FAF1|USP33|MAP1LC3B|MAP1LC3A|CASP8|SEC61B|CTSD|HIB…
6468	3.7324e-15	3.7707e-13	99	654	protein amino acid phosphorylation	APP|ARAF|COL4A3BP|SLK|PIM1|AKT1|NEK1|PIM3|NEK2|PIM2|EIF2A|CDKL2|PDGFRB|MAP2K4|CSNK1G3|PRKCI|PRKCH|CSNK2A1|DAPK3|PRKCD|PRKCQ|PRKD2|CSNK1G2|CDKL1|SHC1|STK39|PSEN1|STK4|STK3|PRDX2|STK33|PRDX4|NUAK2|MAP2K7|MARK4|MARK3|MARK2|NEK8|SRPK2|NEK9|NEK4|EIF2AK1|NEK7|EIF2AK3|EIF2AK2|EIF2AK4|EIF2S1|CDK7|CDK6|STK24|STK25|CDK4|BCL2|CDK10|ATM|ATR|GSK3B|PRKAG1|PIK3CB|PIK3CG|IKBKB|EEF2K|DBNL|CAMK1D|OXSR1|MASTL|GAK|I…
51179	3.8948e-15	3.8312e-13	296	2976	localization	ITSN2|SLC35B3|ATF2|SLC35B2|APP|KDELR1|SLC35B1|ITSN1|FNBP1L|SCAMP5|RABGEF1|AKT1|BCAP29|VPS35|SLC12A6|SLC12A7|SEC63|PRKCI|COG6|FNBP1|COG5|GAPVD1|AR|SOAT2|KDELR2|MPPE1|KDELR3|TLN1|ATP6V0D1|TP53|RIN2|VPS25|VPS28|CFTR|BLZF1|SEH1L|ABCB8|VPS26A|VPS26B|SNX3|SNX4|SNX1|SNX2|HMOX1|SSR1|SNX9|SNX7|ATG7|SNX8|SNX5|CHKA|SLC33A1|EIF2AK3|RAB39B|SLC16A10|EHD1|EHD2|EHD4|PPT1|CALR|ARF3|ARF4|RYR2|ARF1|CLIC4|ERO1LB|GPA…
6996	9.9318e-15	9.5192e-13	165	1378	organelle organization	FHOD3|FOXA1|TRRAP|EHMT2|FHOD1|HDAC11|ETS1|COL4A3BP|PIM1|AKT1|NEK1|SMARCAD1|NEK2|PIM2|WHSC1L1|EIF2A|TSPYL2|USP8|PRKCI|DAPK3|RPS6|TOMM34|FOXP3|CDC25A|CDC25B|DAAM1|TBL1XR1|TFAM|TLN1|TP53|BLZF1|HIST1H2BC|COPB2|RAB5B|SEH1L|CUL3|COPB1|ARL1|HTRA2|ARHGAP17|PSEN1|CORO1A|PHF21A|HSP90B1|ZMPSTE24|NCKIPSD|PRDX3|VCPIP1|CCNB1|NUAK2|EP400|MARK4|ATG5|NEK8|NEK9|CREBBP|UBE2I|NEK4|H3F3A|EIF2AK3|SMARCA5|SYNJ2|CORO2B|…
6793	1.2505e-14	1.1401e-12	126	947	phosphorus metabolic process	APP|ARAF|CDC14A|COL4A3BP|SLK|PIM1|AKT1|NEK1|PIM3|NEK2|PIM2|EIF2A|EPM2A|CDKL2|PDGFRB|MAP2K4|CSNK1G3|PRKCI|PRKCH|CSNK2A1|DAPK3|PRKCD|OCRL|CDC25A|CDC25B|PRKCQ|PRKD2|ATP6V0D1|CSNK1G2|CDKL1|SHC1|STK39|PSEN1|STK4|STK3|PRDX2|STK33|PRDX4|NUAK2|INPP5F|MAP2K7|MARK4|MARK3|MARK2|NEK8|SRPK2|NEK9|NEK4|EIF2AK1|NEK7|EIF2AK3|EIF2AK2|EIF2AK4|SYNJ2|EIF2S1|CDK7|CDK6|STK24|SYNJ1|STK25|CDK4|BCL2|CDK10|ATM|ATR|GSK3B|PR…
6796	1.2505e-14	1.1401e-12	126	947	phosphate metabolic process	APP|ARAF|CDC14A|COL4A3BP|SLK|PIM1|AKT1|NEK1|PIM3|NEK2|PIM2|EIF2A|EPM2A|CDKL2|PDGFRB|MAP2K4|CSNK1G3|PRKCI|PRKCH|CSNK2A1|DAPK3|PRKCD|OCRL|CDC25A|CDC25B|PRKCQ|PRKD2|ATP6V0D1|CSNK1G2|CDKL1|SHC1|STK39|PSEN1|STK4|STK3|PRDX2|STK33|PRDX4|NUAK2|INPP5F|MAP2K7|MARK4|MARK3|MARK2|NEK8|SRPK2|NEK9|NEK4|EIF2AK1|NEK7|EIF2AK3|EIF2AK2|EIF2AK4|SYNJ2|EIF2S1|CDK7|CDK6|STK24|SYNJ1|STK25|CDK4|BCL2|CDK10|ATM|ATR|GSK3B|PR…
6508	1.6697e-14	1.486e-12	105	730	proteolysis	PARK2|CNDP2|CAPNS1|PSMD2|PIM1|CAPN2|FBXO3|CAPN1|FBXO8|EPM2A|USP8|USP4|FBXO2|USP2|UBE4A|UBE4B|RBX1|AFG3L2|TBL1XR1|PSME2|PRKCQ|SQSTM1|CUL7|TSG101|RPN2|CUL3|RPN1|CUL1|HTRA2|PSEN1|HSP90B1|ZMPSTE24|DPP3|CCNB1|PCBP2|RCE1|EDEM3|UBE2I|HSPA5|EDEM1|NFKB1|NPLOC4|MDM2|TPP1|FBXL2|FBXL4|UFD1L|PCSK2|PCSK1|USP38|FAF1|USP33|PCSK6|HK2|HK1|CASP9|CASP7|CASP12|CASP8|CASP4|CASP2|SEC61B|CTSD|USP48|RAD23B|SENP1|PSMA5|PS…
10941	1.7761e-14	1.544e-12	118	866	regulation of cell death	FOXA1|ATF2|APP|PDCD6|ITSN1|FAIM2|ETS1|PARK2|PIM1|AKT1|PIM3|PIM2|PDIA3|PRKCI|ENDOG|DAPK3|RPS6|RRAGA|CFDP1|DDIT3|SQSTM1|TP53|CERKL|CUL3|CUL1|HTRA2|PSEN1|STK4|RTN4|HSP90B1|STK3|PRDX3|PRDX2|PRDX5|BCL2L11|NUAK2|PRDX1|BAG1|HMOX1|MARK4|ATG5|TXNDC5|MCL1|PRNP|HSPA5|WFS1|ZBTB16|EIF2AK3|ASNS|BFAR|ESR1|NFKB1|IL6|PPT1|BCL2|CYCS|ATM|CALR|SERINC3|GSK3B|RYR2|FAF1|HSPB1|HMGB1|PCSK6|PIK3CG|ARHGAP4|HERPUD1|IKBKB|CA…
43067	2.3952e-14	2.0348e-12	117	859	regulation of programmed cell death	FOXA1|ATF2|APP|PDCD6|ITSN1|FAIM2|ETS1|PARK2|PIM1|AKT1|PIM3|PIM2|PDIA3|PRKCI|ENDOG|DAPK3|RPS6|CFDP1|DDIT3|SQSTM1|TP53|CERKL|CUL3|CUL1|HTRA2|PSEN1|STK4|RTN4|HSP90B1|STK3|PRDX3|PRDX2|PRDX5|BCL2L11|NUAK2|PRDX1|BAG1|HMOX1|MARK4|ATG5|TXNDC5|MCL1|PRNP|HSPA5|WFS1|ZBTB16|EIF2AK3|ASNS|BFAR|ESR1|NFKB1|IL6|PPT1|BCL2|CYCS|ATM|CALR|SERINC3|GSK3B|RYR2|FAF1|HSPB1|HMGB1|PCSK6|PIK3CG|ARHGAP4|HERPUD1|IKBKB|CASP9|SM…
23034	2.7754e-14	2.3055e-12	144	1155	intracellular signaling pathway	IRS1|ITSN1|ARAF|ERO1L|SLK|CCND1|AKT1|TRIM23|EIF2A|RAB2B|MAP2K4|PRKCI|PRKCH|DAPK3|PRKCD|RPS6|TSC2|AR|RAB30|RAB36|RRAGC|CCNE1|DDIT3|PRKCQ|PRKD2|ATF6|SQSTM1|TP53|RIN2|ARL8B|IFNAR1|RAB5B|SHC1|INSIG2|ARL1|ARL2|ADRB1|PSEN1|STK4|SLC9A1|STK3|PRDX2|PRDX4|HMOX1|SCAP|RAB6A|MAP2K7|MARK2|SRPK2|RAB4A|HSPA5|WFS1|EIF2AK1|EIF2AK3|EIF2AK2|RAB39B|EIF2AK4|ESR1|CDK7|HIST1H4H|ATM|CALR|CNIH3|RAB5A|NFE2L2|ATR|ARF3|ARF4|…
42981	2.97e-14	2.4135e-12	116	851	regulation of apoptosis	FOXA1|ATF2|APP|PDCD6|ITSN1|FAIM2|ETS1|PARK2|PIM1|AKT1|PIM3|PIM2|PDIA3|PRKCI|ENDOG|DAPK3|RPS6|CFDP1|DDIT3|SQSTM1|TP53|CERKL|CUL3|CUL1|HTRA2|PSEN1|STK4|RTN4|HSP90B1|STK3|PRDX3|PRDX2|PRDX5|BCL2L11|NUAK2|PRDX1|BAG1|HMOX1|ATG5|TXNDC5|MCL1|PRNP|HSPA5|WFS1|ZBTB16|EIF2AK3|ASNS|BFAR|ESR1|NFKB1|IL6|PPT1|BCL2|CYCS|ATM|CALR|SERINC3|GSK3B|RYR2|FAF1|HSPB1|HMGB1|PCSK6|PIK3CG|ARHGAP4|HERPUD1|IKBKB|CASP9|SMPD2|CA…
16044	1.4022e-13	1.1152e-11	67	382	cellular membrane organization	ITSN2|ATF2|APP|ARF1|USP33|ITSN1|AP2A1|TAZ|FNBP1L|RABEPK|RAB22A|HK2|RABGEF1|DNM1L|SNAP29|HSP90AA1|PRKCI|DBNL|FNBP1|TSC2|EPS15L1|GAPVD1|ARFGAP1|DNM1|DNM3|DNAJC6|AMPH|TP53|RIN2|GRIA1|COPB2|GOSR2|COPB1|CORO1A|CORO1C|ZMPSTE24|SNX3|SNX4|VCPIP1|SNX1|SNX2|LMNA|BNIP1|BAK1|BID|ATG7|EPS15|TXNDC5|SEC24B|SEC24A|USP20|GBF1|GTF2H2|ARCN1|SOD1|EHD1|EHD2|EHD4|NPLOC4|SYNJ1|PPT1|BCL2|TRIP10|BAX|SEC24D|SEC24C|RAB5A
61024	1.5943e-13	1.2415e-11	67	383	membrane organization	ITSN2|ATF2|APP|ARF1|USP33|ITSN1|AP2A1|TAZ|FNBP1L|RABEPK|RAB22A|HK2|RABGEF1|DNM1L|SNAP29|HSP90AA1|PRKCI|DBNL|FNBP1|TSC2|EPS15L1|GAPVD1|ARFGAP1|DNM1|DNM3|DNAJC6|AMPH|TP53|RIN2|GRIA1|COPB2|GOSR2|COPB1|CORO1A|CORO1C|ZMPSTE24|SNX3|SNX4|VCPIP1|SNX1|SNX2|LMNA|BNIP1|BAK1|BID|ATG7|EPS15|TXNDC5|SEC24B|SEC24A|USP20|GBF1|GTF2H2|ARCN1|SOD1|EHD1|EHD2|EHD4|NPLOC4|SYNJ1|PPT1|BCL2|TRIP10|BAX|SEC24D|SEC24C|RAB5A
43161	1.6743e-13	1.2517e-11	37	140	proteasomal ubiquitin-dependent protein catabolic process	RPN2|DERL3|CUL3|FAF1|RPN1|DERL1|CUL1|DERL2|RNF5|PSMA7|USP19|HSP90B1|PPP2CB|CCNB1|PSMB5|PSMD2|PCBP2|SEC61B|TBL1X|BUB3|EDEM3|EPM2A|HSPA5|EDEM1|FBXO2|AMFR|SYVN1|UBE2G2|RAD23B|RBX1|PSMA5|PSMA6|PSMC6|NPLOC4|TBL1XR1|PSME2|STUB1
10498	1.6743e-13	1.2517e-11	37	140	proteasomal protein catabolic process	RPN2|DERL3|CUL3|FAF1|RPN1|DERL1|CUL1|DERL2|RNF5|PSMA7|USP19|HSP90B1|PPP2CB|CCNB1|PSMB5|PSMD2|PCBP2|SEC61B|TBL1X|BUB3|EDEM3|EPM2A|HSPA5|EDEM1|FBXO2|AMFR|SYVN1|UBE2G2|RAD23B|RBX1|PSMA5|PSMA6|PSMC6|NPLOC4|TBL1XR1|PSME2|STUB1
9056	2.1733e-13	1.5929e-11	128	1006	catabolic process	ALDH1L2|PARK2|LAMP1|PSMD2|PIM1|AKT1|FBXO8|EPM2A|USP8|ENDOG|ENTPD3|ENTPD4|USP4|FBXO2|USP2|TALDO1|UBE4A|UBE4B|SDHD|PGD|RBX1|AFG3L2|XRN1|TBL1XR1|XRN2|PSME2|PRKCQ|SQSTM1|CUL7|TSG101|RPN2|CUL3|RPN1|CUL1|PSEN1|PLA2G6|HSP90B1|ZMPSTE24|PRDX3|PRDX2|CCNB1|LDHA|PRDX1|PCBP2|HMOX1|ASL|ATG7|ATG5|EDEM3|MGAM|UBE2I|GOT1|HSPA5|EDEM1|GOT2|NFKB1|CDK7|NPLOC4|MDM2|PPT1|CYCS|TPP1|ATM|FBXL4|UFD1L|ACADVL|USP38|FAF1|USP33…
33554	3.3737e-13	2.4252e-11	91	620	cellular response to stress	GSK3B|CLPB|HMGB1|ERO1L|HERPUD1|SCAMP5|COL4A3BP|SLK|MAP1LC3A|CCND1|CREB3L2|PIM1|CTSD|EIF2A|MAP2K4|DBNL|SPHK1|H2AFX|SIRT1|RAD23B|RBX1|IFNG|DDIT3|TRAF6|CAT|ATF6|SQSTM1|TP53|ATF4|PPP1R15B|HDAC2|DHX9|INSIG2|USP10|DERL3|DERL1|DERL2|PSEN1|RNF5|PRDX3|ATXN3|PRDX2|MAPK9|PAK1|PRDX5|MAPK8|NUAK2|PRDX1|POLD2|RPS3|HMOX1|SCAP|MAPK1|RBBP7|MAP2K7|MAP4K5|MAP4K3|ATG5|MAPK3|EIF2B5|EIF2B4|TRAP1|POLQ|HSPA1L|HSPA5|POLN|…
46907	1.2715e-12	8.9678e-11	94	665	intracellular transport	SLC25A1|APP|RYR2|ARF1|KDELR1|SRPR|ATP2A2|AP2A1|DBI|HK2|HK1|PPP3CA|SEC61G|AKT1|BCAP29|KIF1C|KIF1B|VPS35|KIF1A|SEC61B|SEC63|PDIA3|HSP90AA1|PRKCI|SSR4|COG5|SSR2|SSR3|TAP2|TOMM34|TAP1|TSC2|WIPI1|ARFGAP3|ARFGAP1|TOM1L2|RER1|IFNG|DNAJC6|ERP29|SCG5|KDELR2|MPPE1|SQSTM1|TP53|CHMP7|BLZF1|RBM22|COPB2|TMED10|STX16|GOSR2|VPS4B|COPB1|VPS4A|ARL1|DERL1|DERL2|VPS26A|PSEN1|VPS26B|ATP2C1|NCKIPSD|GGA1|LMAN1|SNX1|SNX…
51641	1.4493e-12	1.0032e-10	123	977	cellular localization	APP|KDELR1|SCAMP5|AKT1|BCAP29|VPS35|SEC63|PDIA3|PRKCI|DGAT1|USP4|COG5|TAP2|TOMM34|TAP1|TSC2|PDIA4|TOM1L2|ERP29|SCG5|KDELR2|MPPE1|KDELR3|TLN1|SQSTM1|TP53|BLZF1|COPB2|TMED10|SEH1L|COPB1|ARL1|VPS26A|ARHGAP17|PSEN1|VPS26B|NCKIPSD|SNX1|CCNB1|SNX2|SSR1|SNX9|TXNDC5|ZBTB16|EIF2AK3|SYNJ2|EHD1|IL6|MDM2|BCL2|TPP1|CALR|SLC25A1|RYR2|ARF1|GPAA1|FAF1|SRPR|ATP2A2|AP2A1|DBI|PCSK6|RABEPK|HK2|HK1|PPP3CA|SEC61G|KIF1…
16310	1.6123e-12	1.0958e-10	105	783	phosphorylation	APP|ARAF|COL4A3BP|SLK|PIM1|AKT1|NEK1|PIM3|NEK2|PIM2|EIF2A|CDKL2|PDGFRB|MAP2K4|CSNK1G3|PRKCI|PRKCH|CSNK2A1|DAPK3|PRKCD|PRKCQ|PRKD2|ATP6V0D1|CSNK1G2|CDKL1|SHC1|STK39|PSEN1|STK4|STK3|PRDX2|STK33|PRDX4|NUAK2|MAP2K7|MARK4|MARK3|MARK2|NEK8|SRPK2|NEK9|NEK4|EIF2AK1|NEK7|EIF2AK3|EIF2AK2|EIF2AK4|EIF2S1|CDK7|CDK6|STK24|STK25|CDK4|BCL2|CDK10|ATM|ATR|GSK3B|PRKAG1|PIK3CB|TAZ|PIK3C2A|PIK3CG|HK2|IKBKB|EEF2K|DBNL…
16043	3.4848e-12	2.3261e-10	252	2557	cellular component organization	ITSN2|ATF2|APP|TRRAP|EHMT2|ITSN1|HDAC11|FNBP1L|ACTB|RABGEF1|AKT1|EIF2A|TSPYL2|PRKCI|ENDOG|FNBP1|DAPK3|GAPVD1|AFG3L2|DAAM1|SOAT2|CSNK2B|XRN2|TFAM|HPRT1|TLN1|TP53|RIN2|BLZF1|SEH1L|ZMPSTE24|SNX3|PRDX3|SNX4|SNX1|SNX2|NUAK2|RDH12|HMOX1|ASL|ATG7|ATG5|SRPK2|CREBBP|H3F3A|EIF2AK3|SMARCA5|RAB39B|EHD1|EHD2|EHD4|NPLOC4|PPT1|HIST1H4H|CALR|EZH1|RCOR1|ATR|SUV39H2|ARF1|SETD2|ECM2|GPAA1|SUV39H1|PRKAG1|AP2A1|RAB22…
16265	5.1298e-12	3.3641e-10	96	702	death	APP|PIGT|PDCD6|FAF1|ITSN1|HSPB1|FAIM2|DBI|PARK7|ARHGAP4|CASP9|CASP7|SLK|HINT2|CASP8|CASP4|AKT1|BCAP29|CASP2|PIM2|CHAC1|DNM1L|CTSD|ENDOG|TBP|PDCD6IP|DAPK3|RPS6|UBE4B|TRAF2|TNFRSF1A|SENP1|AR|AFG3L2|RRAGA|RRAGC|IFNG|DAD1|TRAF6|SQSTM1|TP53|ARF6|RTN3|ROCK1|DCTN1|CUL1|ITPR1|HTRA2|PSEN1|PLA2G6|RTN4|FGD1|FGD3|ATXN3|PAK1|MAPK8|BCL2L11|BAG5|MAPK7|BAG2|BAG1|UBQLN1|BNIP1|RPS3|HMOX1|BAK1|BID|PAK3|PAK2|BUB1|MC…
51649	6.1529e-12	3.9108e-10	111	865	establishment of localization in cell	APP|KDELR1|SCAMP5|AKT1|BCAP29|VPS35|SEC63|PDIA3|PRKCI|DGAT1|COG5|TAP2|TOMM34|TAP1|TSC2|PDIA4|TOM1L2|ERP29|SCG5|KDELR2|MPPE1|SQSTM1|TP53|BLZF1|COPB2|TMED10|SEH1L|COPB1|ARL1|VPS26A|ARHGAP17|PSEN1|VPS26B|NCKIPSD|SNX1|CCNB1|SNX2|SSR1|SNX9|TXNDC5|EIF2AK3|EHD1|IL6|BCL2|TPP1|CALR|SLC25A1|RYR2|ARF1|SRPR|ATP2A2|AP2A1|DBI|PCSK6|RABEPK|HK2|HK1|PPP3CA|SEC61G|KIF1C|KIF1B|KIF1A|SEC61B|SNAP29|HSP90AA1|SSR4|SSR2…
43066	6.1727e-12	3.9108e-10	63	376	negative regulation of apoptosis	FOXA1|ATF2|GSK3B|ITSN1|HSPB1|FAIM2|PCSK6|PIK3CG|IKBKB|PIM1|AKT1|PIM3|PIM2|PRKCI|SPHK1|RPS6|CFDP1|COL2A1|DAD1|DNAJC5|TRAF6|CAT|SQSTM1|TP53|BIRC3|CERKL|CEBPB|HDAC3|ROCK1|HDAC1|FURIN|PSEN1|RELA|HSP90B1|PRDX3|PRDX2|PPP2CB|PRDX5|MAPK8|NUAK2|BAG1|BNIP1|HMOX1|ATG5|TXNDC5|MCL1|PRNP|HSPA5|WFS1|ASNS|BFAR|CFLAR|ESR1|NFKB1|SOD1|IL6|DNAJA3|PPT1|BCL2|CTNNB1|BAX|ATM|HSPA1B
8219	8.1096e-12	5.0523e-10	95	697	cell death	APP|PIGT|PDCD6|FAF1|ITSN1|HSPB1|FAIM2|DBI|PARK7|ARHGAP4|CASP9|CASP7|SLK|HINT2|CASP8|CASP4|AKT1|BCAP29|CASP2|PIM2|CHAC1|DNM1L|CTSD|ENDOG|TBP|PDCD6IP|DAPK3|RPS6|UBE4B|TRAF2|TNFRSF1A|SENP1|AR|RRAGA|RRAGC|IFNG|DAD1|TRAF6|SQSTM1|TP53|ARF6|RTN3|ROCK1|DCTN1|CUL1|ITPR1|HTRA2|PSEN1|PLA2G6|RTN4|FGD1|FGD3|ATXN3|PAK1|MAPK8|BCL2L11|BAG5|MAPK7|BAG2|BAG1|UBQLN1|BNIP1|RPS3|HMOX1|BAK1|BID|PAK3|PAK2|BUB1|MCL1|BCAP…
51246	9.2772e-12	5.685e-10	89	636	regulation of protein metabolic process	APP|HSP90AB1|FAF1|HSPB1|TAZ|PARK2|RPS4X|UBL5|CCND1|PSMD2|SUMO2|AKT1|NCK1|EIF2A|EPM2A|PDGFRB|EIF5B|DBNL|USP4|SPHK1|PRKCD|TRAF2|PAX5|FOXP3|PSMA5|PSMA6|IFNG|TRAF6|NDUFS4|PSME2|HCLS1|TP53|TLR4|VPS28|PPP1R15B|HDAC2|TSG101|RPN2|RPN1|CUL1|FURIN|PSEN1|UBE2J2|PSMA7|RELA|UBE2J1|PAK1|CCNB1|PSMB5|BAG5|RNF139|RAB23|IGF2BP1|UBQLN1|MAPK1|BUB3|MAP4K5|ATG7|ATG5|UBE2F|EIF2B5|EIF2B4|UBE2I|HSPA5|WFS1|EIF2AK1|EIF2AK3…
60548	9.5088e-12	5.7329e-10	64	389	negative regulation of cell death	FOXA1|ATF2|GSK3B|ITSN1|HSPB1|FAIM2|PCSK6|PIK3CG|PARK2|IKBKB|PIM1|AKT1|PIM3|PIM2|PRKCI|SPHK1|RPS6|CFDP1|COL2A1|DAD1|DNAJC5|TRAF6|CAT|SQSTM1|TP53|BIRC3|CERKL|CEBPB|HDAC3|ROCK1|HDAC1|FURIN|PSEN1|RELA|HSP90B1|PRDX3|PRDX2|PPP2CB|PRDX5|MAPK8|NUAK2|BAG1|BNIP1|HMOX1|ATG5|TXNDC5|MCL1|PRNP|HSPA5|WFS1|ASNS|BFAR|CFLAR|ESR1|NFKB1|SOD1|IL6|DNAJA3|PPT1|BCL2|CTNNB1|BAX|ATM|HSPA1B
43069	1.112e-11	6.5979e-10	63	381	negative regulation of programmed cell death	FOXA1|ATF2|GSK3B|ITSN1|HSPB1|FAIM2|PCSK6|PIK3CG|IKBKB|PIM1|AKT1|PIM3|PIM2|PRKCI|SPHK1|RPS6|CFDP1|COL2A1|DAD1|DNAJC5|TRAF6|CAT|SQSTM1|TP53|BIRC3|CERKL|CEBPB|HDAC3|ROCK1|HDAC1|FURIN|PSEN1|RELA|HSP90B1|PRDX3|PRDX2|PPP2CB|PRDX5|MAPK8|NUAK2|BAG1|BNIP1|HMOX1|ATG5|TXNDC5|MCL1|PRNP|HSPA5|WFS1|ASNS|BFAR|CFLAR|ESR1|NFKB1|SOD1|IL6|DNAJA3|PPT1|BCL2|CTNNB1|BAX|ATM|HSPA1B
32268	9.9276e-11	5.7983e-09	79	560	regulation of cellular protein metabolic process	APP|HSP90AB1|HSPB1|TAZ|PARK2|RPS4X|UBL5|CCND1|PSMD2|SUMO2|AKT1|NCK1|EIF2A|EPM2A|PDGFRB|EIF5B|DBNL|USP4|SPHK1|PRKCD|TRAF2|PAX5|FOXP3|PSMA5|PSMA6|IFNG|TRAF6|NDUFS4|PSME2|HCLS1|TP53|TLR4|VPS28|PPP1R15B|HDAC2|RPN2|RPN1|CUL1|FURIN|PSEN1|PSMA7|PAK1|CCNB1|PSMB5|BAG5|RNF139|RAB23|IGF2BP1|UBQLN1|MAPK1|BUB3|MAP4K5|ATG7|ATG5|EIF2B5|EIF2B4|HSPA5|EIF2AK1|EIF2AK3|SAMD4A|MRE11A|EIF2AK4|PA2G4|EIF2S1|NFKB1|IL6|PS…
65007	2.5263e-10	1.4528e-08	552	6929	biological regulation	ITSN2|ATF2|TRRAP|ITSN1|ARAF|SCAMP5|CAPNS1|CREB3L3|PSMD2|MYC|CREB3L2|AKT1|TSPYL2|PRKCI|ENDOG|PRKCH|CSNK2A1|STARD8|DAPK3|PRKCD|LDOC1|GAPVD1|HCFC2|HCFC1|AR|DDIT3|PSME2|ATF7|PRKCQ|HPRT1|ATF6|VPS25|ATF3|VPS28|ATF4|ZNF276|SEH1L|RPN2|RPN1|PRDM10|PRDX3|PRDX2|PRDX5|PRDX4|RDH12|RDH11|PRDX1|HMOX1|SSR1|ZNF148|ATG7|ATG5|CREBBP|STARD13|EIF2AK1|SNAI3|EIF2AK3|EIF2AK2|EIF2AK4|PA2G4|FOSL2|EHD1|EHD4|REL|PPT1|CDK10|…
42221	3.5476e-10	2.0092e-08	157	1464	response to chemical stimulus	FOXA1|IRS1|PDCD6|CPOX|PARK7|ETS1|ACTB|ERO1L|SLK|CCND1|CREB3L3|MYC|CREB3L2|PIM1|CAPN2|AKT1|CHAC1|PDGFRB|IGFBP1|PRKCI|ENDOG|ENTPD6|TSC2|ATP1B1|AR|SOAT2|CCNE1|DDIT3|PRKCQ|CYP2E1|ATF6|TP53|CFTR|SHC1|PEF1|HSPA4L|ITPR1|PSEN1|UBE2J2|CORO1A|NDRG1|ADIPOR2|HSP90B1|SLC9A1|PRDX3|PRDX2|CCNB1|PRDX5|PRDX1|HMOX1|SCAP|MARK2|ATG5|PCK2|MCL1|EDEM3|EIF2B5|PRNP|EIF2B4|TRAP1|CREBBP|VCAM1|TOR1A|GOT1|HSPA5|EIF2AK1|EDEM1|…
6950	3.7965e-10	2.1181e-08	182	1773	response to stress	CLPB|PARK7|ERO1L|SCAMP5|COL4A3BP|SLK|CCND1|CREB3L3|CREB3L2|PIM1|CAPN2|AKT1|CHAC1|EIF2A|IGFBP1|MAP2K4|TAP1|TSC2|ATP1B1|RBX1|AR|DDIT3|PLAA|PRKCQ|ATF6|SQSTM1|TP53|ATF4|IFNAR1|HIST1H2BC|RTN3|PXK|DHX9|INSIG2|HSPA4L|STK39|ITPR1|HTRA2|ADRB1|NRF1|PSEN1|UBE2J2|CORO1A|HSP90B1|PRDX3|ATXN3|PRDX2|CCNB1|PRDX5|NUAK2|PRDX1|PCBP2|HMOX1|SCAP|ZNF148|MAP2K7|MARK2|ATG5|EDEM3|EIF2B5|PRNP|EIF2B4|TRAP1|CREBBP|VCAM1|TOR1…
10033	4.2351e-10	2.3281e-08	106	870	response to organic substance	FOXA1|IRS1|ERO1L|SLK|CCND1|CREB3L3|CREB3L2|AKT1|CHAC1|IGFBP1|PRKCI|ENDOG|AR|CCNE1|DDIT3|PRKCQ|CYP2E1|ATF6|CFTR|SHC1|HSPA4L|UBE2J2|CORO1A|ADIPOR2|HSP90B1|SLC9A1|PRDX3|PRDX2|CCNB1|HMOX1|SCAP|PCK2|MCL1|EDEM3|EIF2B5|EIF2B4|TOR1A|GOT1|HSPA5|EIF2AK1|EDEM1|EDEM2|GOT2|EIF2AK3|EIF2AK2|ASNS|EIF2AK4|HSPA2|ESR1|IL6|SYNJ1|BCL2|NFE2L2|HERPUD2|PCSK1|RYR2|SETD2|HSP90AB1|HSPB1|HERPUD1|PPP3CA|CASP8|ALDH2|HSP90AA1|…
48522	4.4495e-10	2.4105e-08	200	2003	positive regulation of cellular process	ATF2|SLC35B2|APP|ITSN1|SCAMP5|CAPNS1|PSMD2|MYC|CREB3L2|AKT1|EIF2A|PRKCI|ENDOG|DAPK3|HCFC1|AR|RRAGA|DDIT3|PSME2|PRKCQ|HPRT1|ATF6|TP53|ATF3|ATF4|RPN2|RPN1|PRDX3|PRDX1|HMOX1|SSR1|SCAP|ZNF148|ATG7|CREBBP|EIF2AK3|FOSL2|REL|PPT1|ATM|CALR|ATR|PCSK1|RYR2|ECM2|FAF1|ARHGAP4|SMPD2|UBL5|SPHK1|TUBB|SIRT1|DUSP6|PSMA5|PSMA6|PAX8|HCLS1|TLR4|ARF6|DERL2|PSMA7|RELA|FGD1|FGD3|PSMC3IP|PSMB5|NSD1|RPS3|TBL1X|BID|PAK3|E…
44249	6.1774e-10	3.2987e-08	174	1684	cellular biosynthetic process	DPAGT1|ATP8A2|ATP8A1|TUSC3|GTF2B|CPOX|ZDHHC1|ETS1|UROD|RPL36AL|RPS18|NARS2|AKT1|CCRN4L|ALG8|ALG9|DGAT1|ALG6|ALG5|RPS6|GTF3A|SARS|ATP11C|ALG3|ATP11B|ALG12|PGD|ATP1B1|CDC25A|HCFC1|DPM1|AR|RRAGC|DDIT3|XRN2|TFAM|MPPE1|GCS1|HPRT1|ATP6V0D1|TP53|ATF3|SLC27A5|ATF4|RPN2|RPN1|NRF1|PSEN1|AK5|PLA2G6|ASL|ATG7|PCK2|EIF2B5|EIF2B4|ATP8B4|CHKB|PMM1|GOT1|CHKA|ATP8B2|ATP8B1|EIF2AK1|GOT2|SMARCA5|EIF2AK2|TRIP4|ASNS|M…
50789	1.0765e-09	5.6675e-08	523	6543	regulation of biological process	ITSN2|ATF2|TRRAP|ITSN1|ARAF|SCAMP5|CAPNS1|CREB3L3|PSMD2|MYC|CREB3L2|AKT1|TSPYL2|PRKCI|ENDOG|PRKCH|CSNK2A1|STARD8|DAPK3|PRKCD|LDOC1|GAPVD1|HCFC2|HCFC1|AR|DDIT3|PSME2|ATF7|PRKCQ|HPRT1|ATF6|VPS25|ATF3|VPS28|ATF4|ZNF276|RPN2|RPN1|PRDM10|PRDX3|PRDX2|PRDX5|PRDX4|PRDX1|HMOX1|SSR1|ZNF148|ATG7|ATG5|CREBBP|STARD13|EIF2AK1|SNAI3|EIF2AK3|EIF2AK2|EIF2AK4|PA2G4|FOSL2|EHD1|EHD4|REL|PPT1|CDK10|SERPINI1|EZH1|ARF3…
51716	1.1431e-09	5.9348e-08	115	988	cellular response to stimulus	CLPB|IRS1|ERO1L|SCAMP5|COL4A3BP|SLK|CCND1|CREB3L2|PIM1|AKT1|EIF2A|PDGFRB|IGFBP1|MAP2K4|PRKCI|RBX1|CCNE1|DDIT3|ATF6|SQSTM1|TP53|CFTR|ATF4|SHC1|DHX9|INSIG2|PSEN1|CORO1A|ADIPOR2|HSP90B1|PRDX3|ATXN3|PRDX2|CCNB1|PRDX5|LDHA|NUAK2|PRDX1|HMOX1|SCAP|MAP2K7|ATG5|EIF2B5|EIF2B4|TRAP1|GOT1|HSPA5|WFS1|EIF2AK1|EIF2AK3|EIF2AK2|ASNS|EIF2AK4|EIF2S1|SETX|IL6|CDK7|TDP1|BCL2|TPP1|ATM|NFE2L2|ATR|GSK3B|CLIC4|HMGB1|HERP…
6487	1.7384e-09	8.9016e-08	15	35	protein amino acid N-linked glycosylation	DPAGT1|ALG8|ALG6|RPN2|TUSC3|RPN1|ALG12|DDOST|MAN1A2|DAD1|STT3A|MAN1C1|STT3B|MAN1B1|GCS1
48518	2.099e-09	1.0603e-07	213	2207	positive regulation of biological process	ATF2|SLC35B2|APP|ITSN1|SCAMP5|CAPNS1|PSMD2|MYC|CREB3L2|AKT1|EIF2A|PRKCI|ENDOG|DAPK3|HCFC1|AR|RRAGA|DDIT3|PSME2|PRKCQ|HPRT1|ATF6|TP53|ATF3|CFTR|ATF4|RPN2|RPN1|PRDX3|PRDX1|HMOX1|SSR1|SCAP|ZNF148|ATG7|CREBBP|EIF2AK3|FOSL2|EHD1|REL|PPT1|ATM|CALR|ATR|PCSK1|RYR2|ECM2|FAF1|ARHGAP4|SMPD2|UBL5|SPHK1|TUBB|SIRT1|DUSP6|PSMA5|PSMA6|PAX8|HCLS1|TLR4|ARF6|DERL2|PSMA7|RELA|FGD1|FGD3|PSMC3IP|PSMB5|NSD1|RPS3|TBL1X|…
42592	2.2318e-09	1.1123e-07	95	772	homeostatic process	FOXA1|APP|RYR2|ACADVL|TUSC3|IRS1|ATP2A2|PIK3CB|PARK7|HK2|HERPUD1|IKBKB|PPP3CA|COL4A3BP|MYC|AKT1|SLC12A7|SLC39A4|KCNH2|PDGFRB|PDIA3|GAA|TRPC1|RPS6|TAP2|TAP1|BPGM|FOXP3|PDIA6|PDIA4|SLC9A2|AFG3L2|COL2A1|SLC9A6|IFNG|SOAT2|DDIT3|TRAF6|SLC9A9|HCLS1|TFF1|TLR4|CEBPG|DERL1|ITPR1|ADRB1|ATP1A2|SRI|PSEN1|ATP2C1|CORO1A|HSP90B1|SLC9A1|PRDX3|PRDX2|PRDX5|BCL2L11|PRDX4|PRDX1|ASNA1|HMOX1|BAK1|TXNDC5|MCL1|SLC12A2|E…
6915	2.454e-09	1.207e-07	76	567	apoptosis	APP|PIGT|PDCD6|ITSN1|FAIM2|DBI|ARHGAP4|CASP9|CASP7|SLK|HINT2|CASP8|CASP4|AKT1|BCAP29|CASP2|PIM2|CHAC1|DNM1L|ENDOG|PDCD6IP|DAPK3|RPS6|UBE4B|TRAF2|TNFRSF1A|SENP1|RRAGA|RRAGC|IFNG|DAD1|TRAF6|SQSTM1|TP53|ARF6|RTN3|ROCK1|CUL1|PSEN1|RTN4|FGD1|FGD3|PAK1|MAPK8|BCL2L11|BAG5|MAPK7|BAG2|BAG1|UBQLN1|BNIP1|RPS3|BAK1|BID|PAK3|PAK2|BUB1|MCL1|BCAP31|EGLN3|EIF2AK1|ZBTB16|EIF2AK3|EIF2AK2|BFAR|NFKB1|SGPP1|SOD1|IL6|…
12501	5.3741e-09	2.6089e-07	76	577	programmed cell death	APP|PIGT|PDCD6|ITSN1|FAIM2|DBI|ARHGAP4|CASP9|CASP7|SLK|HINT2|CASP8|CASP4|AKT1|BCAP29|CASP2|PIM2|CHAC1|DNM1L|ENDOG|PDCD6IP|DAPK3|RPS6|UBE4B|TRAF2|TNFRSF1A|SENP1|RRAGA|RRAGC|IFNG|DAD1|TRAF6|SQSTM1|TP53|ARF6|RTN3|ROCK1|CUL1|PSEN1|RTN4|FGD1|FGD3|PAK1|MAPK8|BCL2L11|BAG5|MAPK7|BAG2|BAG1|UBQLN1|BNIP1|RPS3|BAK1|BID|PAK3|PAK2|BUB1|MCL1|BCAP31|EGLN3|EIF2AK1|ZBTB16|EIF2AK3|EIF2AK2|BFAR|NFKB1|SGPP1|SOD1|IL6|…
65008	7.5748e-09	3.6301e-07	158	1540	regulation of biological quality	FOXA1|APP|KDELR1|TUSC3|IRS1|PARK7|PARK2|COL4A3BP|SLK|MYC|AKT1|SLC16A2|SLC12A7|SLC39A4|WHSC1L1|KCNH2|PDGFRB|TSPYL2|IGFBP1|PDIA3|DGAT1|USP4|PRKCD|RPS6|USP2|TAP2|TAP1|TSC2|FOXP3|PDIA6|PDIA4|SLC9A2|AR|AFG3L2|CFDP1|SLC9A6|RRAGC|SOAT2|DDIT3|SLC9A9|XRN2|SCG5|KDELR2|KDELR3|TLN1|TP53|IFNAR1|SEH1L|ITPR1|ADRB1|PSEN1|CORO1A|ADIPOR2|RTN4|HSP90B1|SLC9A1|PRDX3|PRDX2|PRDX5|BCL2L11|PRDX4|RDH12|RDH11|PRDX1|HMOX1|A…
50794	7.8422e-09	3.7106e-07	496	6213	regulation of cellular process	ITSN2|ATF2|TRRAP|ITSN1|ARAF|SCAMP5|CAPNS1|CREB3L3|PSMD2|MYC|CREB3L2|AKT1|TSPYL2|PRKCI|ENDOG|PRKCH|CSNK2A1|STARD8|DAPK3|PRKCD|LDOC1|GAPVD1|HCFC2|HCFC1|AR|DDIT3|PSME2|ATF7|PRKCQ|HPRT1|ATF6|VPS25|ATF3|VPS28|ATF4|ZNF276|RPN2|RPN1|PRDM10|PRDX3|PRDX2|PRDX5|PRDX4|PRDX1|HMOX1|SSR1|ZNF148|ATG7|ATG5|CREBBP|STARD13|EIF2AK1|SNAI3|EIF2AK3|EIF2AK2|EIF2AK4|PA2G4|FOSL2|EHD4|REL|PPT1|CDK10|SERPINI1|EZH1|ARF3|ARF4…
6916	8.9052e-09	4.1609e-07	37	199	anti-apoptosis	FOXA1|ATF2|CERKL|CEBPB|HDAC3|HDAC1|HSPB1|FAIM2|PSEN1|RELA|HSP90B1|IKBKB|PRDX2|BAG1|BNIP1|AKT1|HMOX1|PIM2|TXNDC5|MCL1|PRNP|PRKCI|HSPA5|SPHK1|BFAR|CFLAR|ESR1|NFKB1|SOD1|CFDP1|DAD1|TRAF6|BCL2|BAX|SQSTM1|HSPA1B|BIRC3
10942	9.6097e-09	4.4347e-07	63	448	positive regulation of cell death	FOXA1|APP|RYR2|PDCD6|FAF1|ITSN1|HMGB1|ETS1|ARHGAP4|SMPD2|CASP8|CASP4|AKT1|CASP2|PDIA3|ENDOG|TUBB|DAPK3|RPS6|TRAF2|RPS3A|DUSP6|SENP1|RRAGA|IFNG|TRAF3|DDIT3|TRAF6|SQSTM1|TP53|TLR4|CEBPB|CUL3|CEBPG|CUL1|HTRA2|PSEN1|STK4|FGD1|STK3|FGD3|MAPK9|MAPK8|BCL2L11|PRDX1|BNIP1|RPS3|HMOX1|MAPK1|BAK1|BID|PAK3|MARK4|ZBTB16|CFLAR|SOD1|DNAJA3|DLC1|BCL2|CTNNB1|BAX|ATM|SERINC3
7264	1.0528e-08	4.7992e-07	47	291	small GTPase mediated signal transduction	ARF3|ARF4|ARF1|RAB5B|ROCK1|SHC1|SRC|ITSN1|ARL1|ARL2|RAB22A|ARHGAP4|RAB21|ARFRP1|RAB20|RAB23|RAB24|HMOX1|MAPK1|PAK3|RAB6A|ARL5A|TRIM23|MAPK3|FARP2|RAB2B|RAB4A|DBNL|RAB39B|MAPK14|MAPK13|RAB11B|ARL4D|MAPK11|ARL4A|RAB30|RAB36|RAB14|RRAGC|DNAJA3|RAB17|TP53|RIN2|RAB5A|ARF5|ARF6|ARL8B
35556	1.0672e-08	4.806e-07	98	830	intracellular signal transduction	IRS1|ITSN1|SLK|AKT1|TRIM23|RAB2B|MAP2K4|DAPK3|RPS6|TSC2|RAB30|RAB36|RRAGC|TP53|RIN2|ARL8B|IFNAR1|RAB5B|SHC1|ARL1|ARL2|ADRB1|PSEN1|STK4|SLC9A1|STK3|PRDX2|PRDX4|HMOX1|RAB6A|MAP2K7|MARK2|SRPK2|RAB4A|EIF2AK3|RAB39B|HIST1H4H|RAB5A|ARF3|ARF4|ARF1|PRKCSH|FAF1|PIK3C2G|PIK3CB|TAZ|PIK3C2A|PIK3CG|RAB22A|ARHGAP4|IKBKB|SMPD2|ARL5A|DBNL|SPHK1|PLA2G4B|TRAF2|OXSR1|DUSP6|ARL4D|ARL4A|IFNG|TRAF6|NDUFS4|CKS2|PIK3C3|…
7049	1.1393e-08	5.0698e-07	95	797	cell cycle	SUV39H2|APP|SUV39H1|FOXM1|CDC14A|HK2|CKS1B|PPP3CA|UBL5|PPP6C|CCND1|PSMD2|MYC|PIM1|AKT1|NEK1|PIM3|NEK2|HORMAD2|PIM2|SKP2|USP8|PDCD6IP|TUBB|RPS6|USP2|H2AFX|CDC25A|CDC25B|PSMA5|GAK|PSMA6|CCNA1|ILF3|KIF2A|IFNG|CCNE1|DDIT3|CKS2|PSME2|KIF2C|TP53|ARL8B|TSG101|SEH1L|HDAC3|RPN2|DCTN1|CUL3|VPS4B|RPN1|VPS4A|CUL1|ARL2|CENPA|PSMA7|PPM1G|PSMC3IP|VCPIP1|CCNB1|PSMB5|MAPK7|RBBP4|KATNA1|MAPK1|BUB3|MAPK6|BUB1|MAPK4…
9058	1.4791e-08	6.4598e-07	177	1794	biosynthetic process	DPAGT1|ATP8A2|ATP8A1|TUSC3|GTF2B|CPOX|ZDHHC1|ALDH1L2|ETS1|UROD|RPL36AL|RPS18|NARS2|AKT1|CCRN4L|ALG8|ALG9|DGAT1|ALG6|ALG5|RPS6|GTF3A|SARS|ATP11C|ALG3|ATP11B|ALG12|PGD|ATP1B1|CDC25A|HCFC1|DPM1|AR|RRAGC|DDIT3|XRN2|TFAM|MPPE1|GCS1|HPRT1|ATP6V0D1|TP53|ATF3|SLC27A5|CFTR|ATF4|RPN2|RPN1|NRF1|PSEN1|AK5|PLA2G6|ASL|ATG7|PCK2|EIF2B5|EIF2B4|ATP8B4|CHKB|PMM1|GOT1|CHKA|ATP8B2|ATP8B1|EIF2AK1|GOT2|SMARCA5|EIF2AK2…
46474	1.4862e-08	6.4598e-07	20	70	glycerophospholipid biosynthetic process	PCYT1B|PIGT|ALG9|CHKB|CHKA|PIGN|GPAA1|PIGP|ALG12|PLA2G6|TAZ|AGPAT1|PIK3C2A|AGPAT2|DPM1|ETNK2|CHPT1|MPPE1|PIGL|PIGG
43068	1.6541e-08	7.1071e-07	62	444	positive regulation of programmed cell death	FOXA1|APP|RYR2|PDCD6|FAF1|ITSN1|HMGB1|ETS1|ARHGAP4|SMPD2|CASP8|CASP4|AKT1|CASP2|PDIA3|ENDOG|TUBB|DAPK3|RPS6|TRAF2|RPS3A|DUSP6|SENP1|IFNG|TRAF3|DDIT3|TRAF6|SQSTM1|TP53|TLR4|CEBPB|CUL3|CEBPG|CUL1|HTRA2|PSEN1|STK4|FGD1|STK3|FGD3|MAPK9|MAPK8|BCL2L11|PRDX1|BNIP1|RPS3|HMOX1|MAPK1|BAK1|BID|PAK3|MARK4|ZBTB16|CFLAR|SOD1|DNAJA3|DLC1|BCL2|CTNNB1|BAX|ATM|SERINC3
34613	1.6937e-08	7.1943e-07	61	434	cellular protein localization	KDELR1|GPAA1|SRPR|AP2A1|DBI|PPP3CA|SEC61G|AKT1|BCAP29|SEC61B|SEC63|PDIA3|PRKCI|SSR4|USP4|SSR2|SSR3|TAP2|TOMM34|TAP1|TSC2|ARFGAP3|ARFGAP1|TOM1L2|IFNG|ERP29|SCG5|KDELR2|KDELR3|TP53|BLZF1|RBM22|COPB2|STX16|COPB1|DERL1|DERL2|CENPA|NCKIPSD|GGA1|SNX1|SNX2|LMNA|SSR1|MAPK1|SNX9|BID|BCAP31|RANBP2|SEC24B|SEC24A|ZBTB16|ARCN1|TOMM70A|VPS41|MDM2|CTNNB1|TPP1|CALR|SEC24D|SEC24C
6886	1.9795e-08	8.3139e-07	54	365	intracellular protein transport	KDELR1|SRPR|AP2A1|DBI|PPP3CA|SEC61G|AKT1|BCAP29|SEC61B|SEC63|PDIA3|PRKCI|SSR4|SSR2|SSR3|TAP2|TOMM34|TAP1|TSC2|ARFGAP3|ARFGAP1|TOM1L2|IFNG|ERP29|SCG5|KDELR2|TP53|BLZF1|RBM22|COPB2|STX16|COPB1|DERL1|DERL2|NCKIPSD|GGA1|SNX1|SNX2|LMNA|SSR1|MAPK1|SNX9|BID|BCAP31|RANBP2|SEC24B|SEC24A|ARCN1|TOMM70A|VPS41|TPP1|CALR|SEC24D|SEC24C
6650	2.1085e-08	8.7572e-07	27	122	glycerophospholipid metabolic process	PIGT|PIGN|GPAA1|PIGP|PIK3CB|PLA2G6|TAZ|AGPAT1|PIK3C2A|AGPAT2|PIK3CG|INPP5F|PCYT1B|ALG9|CHKB|CHKA|PLA2G4B|OCRL|ALG12|SYNJ2|DPM1|ETNK2|PIK3C3|CHPT1|MPPE1|PIGL|PIGG
70727	2.1953e-08	9.0176e-07	61	437	cellular macromolecule localization	KDELR1|GPAA1|SRPR|AP2A1|DBI|PPP3CA|SEC61G|AKT1|BCAP29|SEC61B|SEC63|PDIA3|PRKCI|SSR4|USP4|SSR2|SSR3|TAP2|TOMM34|TAP1|TSC2|ARFGAP3|ARFGAP1|TOM1L2|IFNG|ERP29|SCG5|KDELR2|KDELR3|TP53|BLZF1|RBM22|COPB2|STX16|COPB1|DERL1|DERL2|CENPA|NCKIPSD|GGA1|SNX1|SNX2|LMNA|SSR1|MAPK1|SNX9|BID|BCAP31|RANBP2|SEC24B|SEC24A|ZBTB16|ARCN1|TOMM70A|VPS41|MDM2|CTNNB1|TPP1|CALR|SEC24D|SEC24C
9607	2.3264e-08	9.4523e-07	62	448	response to biotic stimulus	HERPUD2|PCSK1|GSK3B|HSP90AB1|HSPB1|ERO1L|HERPUD1|CASP8|CCND1|CREB3L3|ALDH2|CREB3L2|PIM2|CHAC1|HSP90AA1|HIST2H2BE|TNFRSF1A|CREB3|IFNG|DDIT3|DNAJC4|ATF6|TP53|TLR4|IFNAR1|HIST1H2BC|PPP1R15B|DERL3|HSPA4L|DERL1|DERL2|UBE2J2|RNF5|RELA|PRDX3|PRDX2|DNAJB1|PCBP2|MAPK1|MAPK3|EDEM3|TOR1A|HSPA1L|HSPA5|WFS1|EIF2AK1|EDEM1|AMFR|EDEM2|EIF2AK3|EIF2AK2|EIF2AK4|HSPA2|DNAJA1|IL6|CDK6|POLR3B|VAPB|BCL2|STUB1|HSPA1B|NF…
43065	3.0864e-08	1.2285e-06	61	441	positive regulation of apoptosis	FOXA1|APP|RYR2|PDCD6|FAF1|ITSN1|HMGB1|ETS1|ARHGAP4|SMPD2|CASP8|CASP4|AKT1|CASP2|PDIA3|ENDOG|TUBB|DAPK3|RPS6|TRAF2|RPS3A|DUSP6|SENP1|IFNG|TRAF3|DDIT3|TRAF6|SQSTM1|TP53|TLR4|CEBPB|CUL3|CEBPG|CUL1|HTRA2|PSEN1|STK4|FGD1|STK3|FGD3|MAPK9|MAPK8|BCL2L11|PRDX1|BNIP1|RPS3|HMOX1|MAPK1|BAK1|BID|PAK3|ZBTB16|CFLAR|SOD1|DNAJA3|DLC1|BCL2|CTNNB1|BAX|ATM|SERINC3
48193	3.0893e-08	1.2285e-06	28	132	Golgi vesicle transport	COPB2|ARF1|TMED10|STX16|GOSR2|COPB1|ARL1|AP2A1|LMAN1|KIF1C|TXNDC5|SEC24B|MON2|PRKCI|SEC24A|COG5|GBF1|WIPI1|ARFGAP1|ARCN1|RER1|RAB14|DNAJC6|VPS41|MPPE1|SEC24D|SEC24C|BLZF1
10604	3.3745e-08	1.3278e-06	106	942	positive regulation of macromolecule metabolic process	FOXA1|ATF2|APP|IRS1|ETS1|CCND1|PSMD2|MYC|CREB3L2|AKT1|SMARCAD1|EPM2A|PUS1|TAP1|FOXP3|ILF2|AR|ILF3|CCNE1|TBL1XR1|DDIT3|GAPDHS|PSME2|PRKCQ|ATF6|SQSTM1|TP53|ATF4|RPN2|SHC1|RPN1|CUL1|PSEN1|CCNB1|HMOX1|SCAP|ZNF148|ATG7|EIF2B5|CREBBP|HSPA5|WFS1|ESR1|NFKB1|IL6|CDK7|SP1|MDM2|REL|BCL2|PIN1|CALR|NFE2L2|HMGB1|TAZ|RPS4X|UBL5|SUMO2|UBTF|TBP|SPHK1|H2AFX|TNFRSF1A|PSMA5|PSMA6|PPM1A|CREB3|PAX8|IFNG|TRAF6|HCLS1|TL…
31325	3.6762e-08	1.4167e-06	108	967	positive regulation of cellular metabolic process	FOXA1|ATF2|APP|IRS1|ETS1|CCND1|PSMD2|MYC|CREB3L2|AKT1|SMARCAD1|PIM2|EPM2A|PUS1|TAP1|FOXP3|ILF2|AR|ILF3|CCNE1|TBL1XR1|DDIT3|GAPDHS|PSME2|PRKCQ|HPRT1|ATF6|SQSTM1|TP53|ATF4|RPN2|SHC1|RPN1|CUL1|ADRB1|PSEN1|CCNB1|HMOX1|SCAP|ZNF148|ATG7|EIF2B5|CREBBP|HSPA5|NFKB1|IL6|CDK7|SP1|MDM2|REL|BCL2|PIN1|CALR|NFE2L2|HSP90AB1|HMGB1|TAZ|RPS4X|UBL5|SUMO2|UBTF|HSP90AA1|TBP|SPHK1|H2AFX|TNFRSF1A|PSMA5|PSMA6|PPM1A|CREB3…
6903	3.673e-08	1.4167e-06	11	22	vesicle targeting	COPB2|ARF1|TMED10|COPB1|GBF1|WIPI1|PSEN1|SNAP29|ARFGAP1|GCK|ARCN1
30433	4.6089e-08	1.758e-06	12	27	ER-associated protein catabolic process	NPLOC4|HSPA5|EDEM1|DERL3|AMFR|DERL1|SYVN1|DERL2|UBE2G2|SEC61B|RNF5|HSP90B1
9893	4.7526e-08	1.7945e-06	112	1019	positive regulation of metabolic process	FOXA1|ATF2|APP|IRS1|ETS1|CCND1|PSMD2|MYC|CREB3L2|AKT1|SMARCAD1|PIM2|EPM2A|PUS1|TAP1|FOXP3|ILF2|AR|ILF3|CCNE1|TBL1XR1|DDIT3|GAPDHS|PSME2|PRKCQ|HPRT1|ATF6|SQSTM1|TP53|ATF4|RPN2|SHC1|RPN1|CUL1|ADRB1|PSEN1|CCNB1|HMOX1|SCAP|ZNF148|ATG7|EIF2B5|CREBBP|HSPA5|WFS1|ESR1|NFKB1|IL6|CDK7|SP1|MDM2|REL|BCL2|PIN1|CALR|NFE2L2|HSP90AB1|HMGB1|TAZ|RPS4X|UBL5|SUMO2|UBTF|HSP90AA1|TBP|SPHK1|H2AFX|TNFRSF1A|PSMA5|PSMA6|P…
45017	6.7858e-08	2.5365e-06	21	83	glycerolipid biosynthetic process	PCYT1B|PIGT|ALG9|CHKB|DGAT1|CHKA|PIGN|GPAA1|PIGP|ALG12|PLA2G6|TAZ|AGPAT1|PIK3C2A|AGPAT2|DPM1|ETNK2|CHPT1|MPPE1|PIGL|PIGG
48523	1.0328e-07	3.8223e-06	177	1843	negative regulation of cellular process	FOXA1|ATF2|ATP8A2|IRS1|ITSN1|FAIM2|ETS1|PARK2|SCAMP5|YY1|CCND1|PSMD2|MYC|PIM1|AKT1|PIM3|PIM2|TSPYL2|PRKCI|USP4|PRKCD|RPS6|USP2|TSC2|LDOC1|FOXP3|AR|ILF3|CFDP1|TBL1XR1|DDIT3|CSNK2B|PSME2|SQSTM1|TP53|VPS28|CERKL|TSG101|RPN2|CUL3|RPN1|CUL1|PSEN1|STK4|CORO1A|ADIPOR2|RTN4|PHF21A|HSP90B1|STK3|PRDX3|PRDX2|CCNB1|PRDX5|BAG5|NUAK2|BAG1|HMOX1|ZNF148|ATG5|TXNDC5|MCL1|EIF2B5|PRNP|EIF2B4|CREBBP|UBE2I|HSPA5|ATP8…
7165	1.4091e-07	5.1205e-06	179	1877	signal transduction	ATF2|TRRAP|IRS1|ITSN1|ARAF|COL4A3BP|SLK|CCND1|AKT1|TRIM23|CDKL2|PDGFRB|IGFBP1|PDIA3|RAB2B|MAP2K4|CSNK1G3|PRKCH|CSNK2A1|STARD8|DAPK3|PRKCD|RPS6|TSC2|OCRL|GAPVD1|AR|RAB30|RAB36|RRAGC|CSNK2B|PLAA|ATF6|TP53|RIN2|CSNK1G2|ARL8B|IFNAR1|GRIA1|RTN2|RAB5B|RTN1|SHC1|ARL1|ITPR1|ARHGAP19|ARL2|ARHGAP18|ARHGAP17|ADRB1|PSEN1|STK4|CORO1C|SLC9A1|STK3|NCKIPSD|INPP5B|ARHGAP22|PRDX2|CCNB1|PRDX4|INPP5F|HMOX1|SCAP|SRGA…
48199	1.4109e-07	5.1205e-06	8	12	vesicle targeting, to, from or within Golgi	COPB2|ARF1|TMED10|COPB1|GBF1|WIPI1|ARFGAP1|ARCN1
46486	1.4739e-07	5.2976e-06	31	167	glycerolipid metabolic process	PIGT|PIGN|GPAA1|PIGP|PIK3CB|PLA2G6|TAZ|AGPAT1|PIK3C2A|AGPAT2|PIK3CG|INPP5F|PCYT1B|ALG9|CHKB|DGAT1|CHKA|PLA2G4B|OCRL|ALG12|SYNJ2|SIRT1|DPM1|ETNK2|CAT|PIK3C3|CHPT1|MPPE1|PIGL|PIGG|SLC27A5
48519	2.1985e-07	7.8266e-06	189	2019	negative regulation of biological process	FOXA1|ATF2|ATP8A2|IRS1|ITSN1|FAIM2|ETS1|PARK2|SCAMP5|YY1|CCND1|PSMD2|MYC|PIM1|AKT1|PIM3|PIM2|TSPYL2|PRKCI|USP4|PRKCD|RPS6|USP2|TAP1|TSC2|LDOC1|FOXP3|AR|ILF3|CFDP1|TBL1XR1|DDIT3|CSNK2B|PSME2|SQSTM1|TP53|VPS28|CERKL|PXK|TSG101|RPN2|CUL3|RPN1|CUL1|ADRB1|PSEN1|STK4|CORO1A|ADIPOR2|RTN4|PHF21A|HSP90B1|STK3|PRDX3|PRDX2|CCNB1|PRDX5|BAG5|NUAK2|PCBP2|BAG1|HMOX1|SCAP|ZNF148|ATG5|TXNDC5|MCL1|EIF2B5|PRNP|EIF2…
51098	3.3543e-07	1.1829e-05	34	200	regulation of binding	FOXA1|GSK3B|HDAC2|CEBPG|PSEN1|HMGB1|PARK7|RELA|ADD1|IKBKB|PRDX3|PRDX2|PIM1|RPS3|HMOX1|BAK1|MAPK3|SPHK1|PRKCD|EIF2AK3|TRAF2|SIRT1|FOXP3|IL6|DDIT3|TRAF6|DNAJA3|CSNK2B|CAT|BCL2|BAX|TPP1|TLR4|ATR
31396	3.9864e-07	1.3926e-05	25	123	regulation of protein ubiquitination	RPN2|RPN1|CUL1|PSMA7|UBL5|CCNB1|PSMB5|BAG5|RNF139|PSMD2|UBQLN1|BUB3|ATG5|EPM2A|HSPA5|USP4|SPHK1|PSMA5|PSMA6|PSMC6|DNAJA3|PSME2|PIN1|STUB1|VPS28
70887	4.2767e-07	1.4791e-05	54	400	cellular response to chemical stimulus	CLIC4|IRS1|HMGB1|ERO1L|HERPUD1|CCND1|ALDH2|PIM1|AKT1|PDGFRB|IGFBP1|PRKCI|SPHK1|CCNA1|IFNG|CCNE1|DDIT3|CAT|ATF6|CFTR|PRKAA2|SHC1|DERL3|DERL1|DERL2|PDXP|CORO1A|RNF5|ADIPOR2|HSP90B1|PRDX3|PRDX2|CCNB1|PRDX5|PRDX1|HMOX1|TRAP1|GOT1|HSPA5|EIF2AK1|AMFR|EIF2AK3|EIF2AK2|ASNS|EIF2AK4|USF1|KLF2|SOD1|IL6|VAPB|DLC1|CTNNB1|STUB1|NFE2L2
44419	4.313e-07	1.4791e-05	47	328	interspecies interaction between organisms	RTN3|CEBPA|TSG101|SRC|HDAC1|SUV39H1|GTF2B|COPB1|DERL1|CUL1|CENPA|PSMA7|RELA|SYNCRIP|PSMB5|SLK|MAPK1|PAK2|TRIM23|MAPK3|CREBBP|VCAM1|UBE2I|TBP|PDCD6IP|EIF2AK1|TAP2|EIF2AK2|TAP1|CFLAR|SIRT1|TNFRSF1A|HCFC1|CREB3|RRAGA|NACA|SP1|VAPB|MDM2|ATF7|FBXL2|VIM|TP53|PPIA|TLR4|RCOR1|TAF1
71310	4.5418e-07	1.5434e-05	38	240	cellular response to organic substance	PRKAA2|SHC1|IRS1|DERL3|DERL1|DERL2|PDXP|RNF5|ADIPOR2|ERO1L|HSP90B1|HERPUD1|CCNB1|CCND1|ALDH2|AKT1|IGFBP1|PRKCI|GOT1|HSPA5|EIF2AK1|AMFR|EIF2AK3|EIF2AK2|ASNS|EIF2AK4|USF1|KLF2|CCNA1|IFNG|VAPB|DDIT3|DLC1|CTNNB1|STUB1|ATF6|CFTR|NFE2L2
18196	5.533e-07	1.8303e-05	7	10	peptidyl-asparagine modification	RPN2|TUSC3|DAD1|RPN1|STT3A|STT3B|DDOST
18279	5.533e-07	1.8303e-05	7	10	protein amino acid N-linked glycosylation via asparagine	RPN2|TUSC3|DAD1|RPN1|STT3A|STT3B|DDOST
6983	5.533e-07	1.8303e-05	7	10	ER overload response	PPP1R15B|GSK3B|HSPA5|WFS1|DDIT3|EIF2AK3|TP53
70647	7.1912e-07	2.358e-05	39	254	protein modification by small protein conjugation or removal	USP15|TSG101|TRRAP|USP10|CUL3|USP33|USP11|CUL1|RNF5|PARK2|VCPIP1|SUMO2|AKT1|TRIM23|EPM2A|UBE2F|SUZ12|USP8|USP20|USP4|USP21|FBXO2|AMFR|USP22|USP2|UBE2G1|UBE4B|TRAF2|UBE2G2|RBX1|SENP1|UFM1|COPS5|TRAF6|MDM2|UFC1|BCL2|STUB1|OTUB1
22402	8.7308e-07	2.8134e-05	70	584	cell cycle process	SUV39H2|APP|HK2|PPP3CA|PPP6C|CCND1|PSMD2|MYC|PIM1|AKT1|NEK1|NEK2|HORMAD2|PIM2|SKP2|TUBB|RPS6|H2AFX|CDC25A|CDC25B|PSMA5|PSMA6|CCNA1|ILF3|KIF2A|IFNG|CCNE1|DDIT3|CKS2|PSME2|KIF2C|TP53|TSG101|SEH1L|HDAC3|RPN2|DCTN1|CUL3|RPN1|CUL1|CENPA|PSMA7|PPM1G|PSMC3IP|VCPIP1|CCNB1|PSMB5|KATNA1|BUB3|BUB1|NEK8|NEK9|DYNC1H1|PRNP|KLHDC3|UBE2I|NEK4|MRE11A|PA2G4|HSPA2|PSMC6|CDK6|CDK4|MDM2|BCL2|CDK10|CTNNB1|ATM|CALR|TAF1
31399	8.7244e-07	2.8134e-05	50	367	regulation of protein modification process	TAZ|PARK2|UBL5|CCND1|PSMD2|EPM2A|PDGFRB|DBNL|USP4|SPHK1|PRKCD|TRAF2|PAX5|FOXP3|PSMA5|PSMA6|IFNG|TRAF6|NDUFS4|PSME2|HCLS1|TP53|TLR4|VPS28|RPN2|RPN1|CUL1|PSEN1|PSMA7|PAK1|CCNB1|PSMB5|BAG5|RNF139|UBQLN1|BUB3|MAP4K5|ATG7|ATG5|HSPA5|EIF2AK1|MRE11A|IL6|PSMC6|DNAJA3|DLC1|BCL2|PIN1|STUB1|BCOR
19637	9.6356e-07	3.0784e-05	34	209	organophosphate metabolic process	PIGT|PIGN|GPAA1|PIGP|PIK3CB|PLA2G6|TAZ|AGPAT1|PIK3C2A|AGPAT2|PIK3CG|SMPD2|INPP5F|CEPT1|PCYT1B|ALG9|PCYT1A|CHKB|CHKA|PLA2G4B|TALDO1|OCRL|ALG12|SYNJ2|SGPP1|DPM1|ETNK2|PLAA|PIK3C3|CHPT1|MPPE1|PIGL|GPD1L|PIGG
23046	1.0128e-06	3.155e-05	196	2156	signaling process	ATF2|APP|TRRAP|ITSN1|ARAF|AKT1|TRIM23|PRKCH|CSNK2A1|STARD8|DAPK3|PRKCD|GAPVD1|AR|AFG3L2|RRAGC|CSNK2B|ATF6|TP53|RIN2|INPP5B|PRDX2|PRDX4|INPP5F|HMOX1|SCAP|SRPK2|TRAP1|CREBBP|STARD13|EIF2AK3|RAB39B|PPT1|HIST1H4H|ATM|ATR|ARF3|ARF4|ARF1|FAF1|PRKAG1|RAB22A|ARHGAP4|IKBKB|SMPD2|PPP3CA|HINT1|KIF1B|TMED1|DBNL|SPHK1|GMIP|DUSP6|CKS2|TLR4|ARF5|ARF6|PKN3|RELA|FGD1|ARFRP1|PAK1|CHN2|CHN1|PAK3|MAP4K5|PAK2|MAP4K3|…
23060	1.0128e-06	3.155e-05	196	2156	signal transmission	ATF2|APP|TRRAP|ITSN1|ARAF|AKT1|TRIM23|PRKCH|CSNK2A1|STARD8|DAPK3|PRKCD|GAPVD1|AR|AFG3L2|RRAGC|CSNK2B|ATF6|TP53|RIN2|INPP5B|PRDX2|PRDX4|INPP5F|HMOX1|SCAP|SRPK2|TRAP1|CREBBP|STARD13|EIF2AK3|RAB39B|PPT1|HIST1H4H|ATM|ATR|ARF3|ARF4|ARF1|FAF1|PRKAG1|RAB22A|ARHGAP4|IKBKB|SMPD2|PPP3CA|HINT1|KIF1B|TMED1|DBNL|SPHK1|GMIP|DUSP6|CKS2|TLR4|ARF5|ARF6|PKN3|RELA|FGD1|ARFRP1|PAK1|CHN2|CHN1|PAK3|MAP4K5|PAK2|MAP4K3|…
32269	1.0013e-06	3.155e-05	33	200	negative regulation of cellular protein metabolic process	HSP90AB1|RPN2|RPN1|FURIN|PSEN1|TAZ|PSMA7|PARK2|CCNB1|PSMB5|BAG5|PSMD2|RAB23|IGF2BP1|BUB3|ATG5|EIF2B5|EIF2B4|USP4|EIF2AK1|PRKCD|EIF2AK3|EIF2AK4|PAX5|FOXP3|NFKB1|PSMA5|PSMA6|PSMC6|PSME2|CALR|BCOR|VPS28
51726	1.3438e-06	4.1514e-05	57	447	regulation of cell cycle	FOXA1|APP|TRRAP|FOXM1|ETS1|CKS1B|UBL5|CCND1|MYC|PIM1|AKT1|PIM3|NEK2|ILKAP|TSPYL2|CSNK2A1|SPHK1|RPS6|USP2|H2AFX|TSC2|CDC25A|HCFC1|CREB3|IFNG|DDIT3|CKS2|PRKCQ|TP53|CUL7|HDAC2|TSG101|HDAC3|HDAC1|CUL3|CUL1|PPM1G|CCNB1|BUB3|BUB1|PRNP|CREBBP|USP22|MRE11A|ASNS|PA2G4|CDK7|CDK6|COPS5|CDK4|MDM2|BCL2|PIN1|CDK10|ATM|CALR|ATR
10324	1.4213e-06	4.3194e-05	35	222	membrane invagination	ITSN2|GRIA1|APP|USP33|ITSN1|AP2A1|FNBP1L|CORO1A|RABEPK|RAB22A|HK2|CORO1C|SNX3|RABGEF1|SNX4|SNX1|SNX2|DBNL|USP20|FNBP1|TSC2|EPS15L1|GTF2H2|GAPVD1|DNM1|EHD1|DNM3|EHD2|EHD4|SYNJ1|PPT1|TRIP10|AMPH|RIN2|RAB5A
6897	1.4213e-06	4.3194e-05	35	222	endocytosis	ITSN2|GRIA1|APP|USP33|ITSN1|AP2A1|FNBP1L|CORO1A|RABEPK|RAB22A|HK2|CORO1C|SNX3|RABGEF1|SNX4|SNX1|SNX2|DBNL|USP20|FNBP1|TSC2|EPS15L1|GTF2H2|GAPVD1|DNM1|EHD1|DNM3|EHD2|EHD4|SYNJ1|PPT1|TRIP10|AMPH|RIN2|RAB5A
48194	1.4342e-06	4.3234e-05	7	11	Golgi vesicle budding	COPB2|ARF1|PRKCI|COPB1|GBF1|ARFGAP1|ARCN1
51248	1.503e-06	4.4946e-05	34	213	negative regulation of protein metabolic process	HSP90AB1|RPN2|RPN1|FURIN|PSEN1|TAZ|PSMA7|RELA|PARK2|CCNB1|PSMB5|BAG5|PSMD2|RAB23|IGF2BP1|BUB3|ATG5|EIF2B5|EIF2B4|USP4|EIF2AK1|PRKCD|EIF2AK3|EIF2AK4|PAX5|FOXP3|NFKB1|PSMA5|PSMA6|PSMC6|PSME2|CALR|BCOR|VPS28
43558	2.0837e-06	6.1818e-05	6	8	regulation of translational initiation in response to stress	EIF2B5|EIF2B4|EIF2AK3|EIF2AK4|EIF2S1|EIF2A
8654	2.2173e-06	6.5262e-05	22	109	phospholipid biosynthetic process	PCYT1B|PIGT|ALG9|PCYT1A|CHKB|CHKA|PIGN|GPAA1|PIGP|ALG12|PLA2G6|TAZ|AGPAT1|PIK3C2A|AGPAT2|DPM1|ETNK2|CHPT1|MPPE1|PIGL|CEPT1|PIGG
6644	2.3112e-06	6.7493e-05	32	198	phospholipid metabolic process	PIGT|PIGN|GPAA1|PIGP|PIK3CB|PLA2G6|TAZ|AGPAT1|PIK3C2A|AGPAT2|PIK3CG|SMPD2|INPP5F|CEPT1|PCYT1B|ALG9|PCYT1A|CHKB|CHKA|PLA2G4B|OCRL|ALG12|SYNJ2|SGPP1|DPM1|ETNK2|PLAA|PIK3C3|CHPT1|MPPE1|PIGL|PIGG
16197	2.7396e-06	7.9386e-05	17	71	endosome transport	MON2|STX16|VPS4B|VPS4A|AP2A1|VPS26A|WIPI1|HK2|HK1|EHD1|SNX1|SNX16|RAB14|VPS35|SQSTM1|EPS15|CHMP7
70646	2.8391e-06	8.1635e-05	14	50	protein modification by small protein removal	USP8|USP15|USP20|TRRAP|USP4|USP10|USP21|USP33|USP11|USP22|USP2|SENP1|COPS5|OTUB1
48872	3.2193e-06	9.186e-05	20	95	homeostasis of number of cells	RPS6|CEBPG|BPGM|FOXP3|CORO1A|SOD1|IKBKB|PRDX2|IL6|BCL2L11|IFNG|SP1|PRDX1|DNAJA3|SP3|BCL2|AKT1|TCEA1|HMOX1|HCLS1
1776	3.6293e-06	0.00010277	11	32	leukocyte homeostasis	IKBKB|IL6|BCL2L11|IFNG|DNAJA3|RPS6|BCL2|AKT1|FOXP3|CORO1A|SOD1
46777	3.6611e-06	0.0001029	18	80	protein amino acid autophosphorylation	PDGFRB|EIF2AK1|EIF2AK3|EIF2AK2|STK4|EIF2S1|PAK1|SLK|MAPK7|TAOK3|PIM1|AKT1|NEK2|ATM|PAK2|CSNK1G2|EIF2A|TAF1
44255	3.7269e-06	0.00010396	65	551	cellular lipid metabolic process	DPAGT1|ACADVL|PIGT|CERK|PIGN|GPAA1|PIGP|PRKAG1|PIK3CB|TAZ|PIK3C2A|PIK3CG|SMPD2|ARV1|COL4A3BP|SPTLC1|PCYT1B|ALG9|PCYT1A|ELOVL4|DGAT1|GGPS1|SPHK1|PLA2G4B|ELOVL6|OCRL|ALG12|SIRT1|TNFRSF1A|DPM1|SOAT2|CAT|PPAP2A|PLAA|PIK3C3|CYP2E1|MPPE1|PIGL|PIGG|SLC27A3|SLC27A5|PRKAA1|PRKAA2|HMGCR|PLA2G6|AGPAT1|AGPAT2|ADIPOR2|RDH12|INPP5F|RDH11|ORMDL2|ORMDL3|CEPT1|CHKB|CHKA|GBF1|ORMDL1|SYNJ2|SGPP1|ETNK2|FASN|PPT1|CHP…
51650	5.1196e-06	0.00014176	11	33	establishment of vesicle localization	COPB2|ARF1|TMED10|COPB1|GBF1|WIPI1|PSEN1|SNAP29|ARFGAP1|GCK|ARCN1
6325	5.2837e-06	0.00014522	52	412	chromatin organization	FOXA1|SUV39H2|SETD2|TRRAP|EHMT2|SUV39H1|HDAC11|VPS72|H2AFJ|SMARCAD1|HMG20A|WHSC1L1|TSPYL2|H2AFY|H2AFZ|DAPK3|H2AFX|H2AFV|SIRT1|FOXP3|HIST2H2BE|TBL1XR1|HIST1H2BC|SMARCD1|HDAC2|HDAC3|HDAC1|CXXC1|CENPA|PHF21A|PAK1|RBBP4|RBBP5|NSD1|EP400|RBBP7|SMARCE1|SUZ12|CREBBP|USP21|USP22|H3F3A|SMARCA5|NAP1L3|NAP1L1|NAP1L4|H1F0|HIST3H2A|HIST1H4H|BCOR|EZH1|RCOR1
43555	5.899e-06	0.00016095	6	9	regulation of translation in response to stress	EIF2B5|EIF2B4|EIF2AK3|EIF2AK4|EIF2S1|EIF2A
278	6.3046e-06	0.00017077	49	382	mitotic cell cycle	APP|HK2|PPP3CA|PPP6C|CCND1|PSMD2|PIM1|AKT1|NEK1|NEK2|HORMAD2|SKP2|TUBB|RPS6|CDC25A|CDC25B|PSMA5|PSMA6|CCNA1|KIF2A|CCNE1|PSME2|KIF2C|SEH1L|RPN2|DCTN1|CUL3|RPN1|CUL1|CENPA|PSMA7|VCPIP1|CCNB1|PSMB5|KATNA1|BUB3|BUB1|NEK8|NEK9|DYNC1H1|UBE2I|NEK4|PSMC6|CDK6|CDK4|MDM2|BCL2|CDK10|TAF1
32469	7.1857e-06	0.00019324	5	6	endoplasmic reticulum calcium ion homeostasis	APP|WFS1|ITPR1|BCL2|PSEN1
32270	9.429e-06	0.00025176	40	292	positive regulation of cellular protein metabolic process	HDAC2|RPN2|RPN1|CUL1|FURIN|PSEN1|PSMA7|RPS4X|UBL5|CCNB1|PSMB5|CCND1|PSMD2|SUMO2|AKT1|MAPK1|ATG7|EPM2A|EIF2B5|HSPA5|SPHK1|SAMD4A|MRE11A|FOXP3|PSMA5|PSMA6|IL6|PSMC6|IFNG|DNAJA3|DLC1|MDM2|BCL2|PSME2|PIN1|HCLS1|STUB1|TP53|TLR4|TAF1
43413	9.9457e-06	0.00025998	22	119	macromolecule glycosylation	POMT2|DPAGT1|ALG8|ALG6|RPN2|TUSC3|POMT1|ALG5|RPN1|ALG3|ALG12|PSEN1|DDOST|DPM1|MAN1A2|DAD1|STT3A|MAN1C1|STT3B|MAN1B1|GCS1|IL17A
70085	9.9457e-06	0.00025998	22	119	glycosylation	POMT2|DPAGT1|ALG8|ALG6|RPN2|TUSC3|POMT1|ALG5|RPN1|ALG3|ALG12|PSEN1|DDOST|DPM1|MAN1A2|DAD1|STT3A|MAN1C1|STT3B|MAN1B1|GCS1|IL17A
6486	9.9457e-06	0.00025998	22	119	protein amino acid glycosylation	POMT2|DPAGT1|ALG8|ALG6|RPN2|TUSC3|POMT1|ALG5|RPN1|ALG3|ALG12|PSEN1|DDOST|DPM1|MAN1A2|DAD1|STT3A|MAN1C1|STT3B|MAN1B1|GCS1|IL17A
51329	1.0044e-05	0.00026073	20	102	interphase of mitotic cell cycle	APP|CUL3|RPS6|CUL1|CDC25A|PPP3CA|PPP6C|CCNB1|CDK6|CCND1|CCNE1|CDK4|KATNA1|PIM1|MDM2|BCL2|AKT1|CDK10|SKP2|TAF1
6917	1.1175e-05	0.00028807	42	315	induction of apoptosis	APP|RYR2|CEBPB|PDCD6|CUL3|ITSN1|CEBPG|CUL1|HTRA2|PSEN1|ETS1|FGD1|ARHGAP4|FGD3|SMPD2|MAPK9|MAPK8|BCL2L11|CASP8|PRDX1|CASP4|BNIP1|RPS3|HMOX1|CASP2|MAPK1|BAK1|BID|PAK3|TUBB|DAPK3|RPS3A|CFLAR|SENP1|TRAF3|TRAF6|DLC1|BAX|ATM|SERINC3|SQSTM1|TP53
12502	1.2086e-05	0.00030943	42	316	induction of programmed cell death	APP|RYR2|CEBPB|PDCD6|CUL3|ITSN1|CEBPG|CUL1|HTRA2|PSEN1|ETS1|FGD1|ARHGAP4|FGD3|SMPD2|MAPK9|MAPK8|BCL2L11|CASP8|PRDX1|CASP4|BNIP1|RPS3|HMOX1|CASP2|MAPK1|BAK1|BID|PAK3|TUBB|DAPK3|RPS3A|CFLAR|SENP1|TRAF3|TRAF6|DLC1|BAX|ATM|SERINC3|SQSTM1|TP53
30384	1.2786e-05	0.00032513	17	79	phosphoinositide metabolic process	PIGT|ALG9|PIGN|GPAA1|PIGP|OCRL|ALG12|PIK3CB|SYNJ2|PIK3C2A|PIK3CG|DPM1|INPP5F|PIK3C3|MPPE1|PIGL|PIGG
9408	1.3866e-05	0.00034683	15	64	response to heat	EIF2B5|EIF2B4|HDAC2|CLPB|HSPA1L|DHX9|HSPB1|SOD1|DNAJA1|DNAJA3|DNAJA2|BCL2|AKT1|PRKCQ|RBBP7
48200	1.3918e-05	0.00034683	6	10	Golgi transport vesicle coating	COPB2|ARF1|COPB1|GBF1|ARFGAP1|ARCN1
48205	1.3918e-05	0.00034683	6	10	COPI coating of Golgi vesicle	COPB2|ARF1|COPB1|GBF1|ARFGAP1|ARCN1
6900	1.4164e-05	0.00035062	8	19	membrane budding	COPB2|ARF1|PRKCI|COPB1|GBF1|EPS15|ARFGAP1|ARCN1
34645	1.5034e-05	0.00036931	103	1033	cellular macromolecule biosynthetic process	DPAGT1|TUSC3|GTF2B|ZDHHC1|ETS1|RPL36AL|RPS18|NARS2|CCRN4L|ALG8|ALG9|ALG6|ALG5|RPS6|GTF3A|SARS|ALG3|ALG12|CDC25A|HCFC1|DPM1|AR|RRAGC|DDIT3|XRN2|TFAM|MPPE1|GCS1|TP53|RPN2|RPN1|NRF1|PSEN1|ATG7|EIF2B5|EIF2B4|EIF2AK1|SMARCA5|EIF2AK2|TRIP4|MRPL23|EEF2|ESR1|NFKB1|RPS26|CDK7|COPS5|FUBP3|NACA|STT3A|STT3B|NFE2L1|NFE2L2|AARS|ATR|POMT2|PIGT|PIGN|GPAA1|PIGP|POMT1|YBX1|FOXM1|RPS4X|EEF2K|MAN1A2|EIF5B|TBP|NCOA5|…
9267	1.5116e-05	0.00036931	12	43	cellular response to starvation	MAP1LC3A|NUAK2|HSPA5|SPHK1|ASNS|EIF2AK4|PSEN1|SIRT1|SQSTM1|TP53|CTSD|ATG5
7005	1.524e-05	0.00036992	23	131	mitochondrion organization	CEBPA|HSP90AA1|TOMM34|HTRA2|DBI|SYNJ2|TAZ|PRDX3|COL4A3BP|CASP7|DNAJA3|TOMM70A|NDUFS4|PIM1|BCL2|AKT1|TFAM|BAX|PIM2|BAK1|BID|DNM1L|TP53
51247	1.5946e-05	0.00038455	41	309	positive regulation of protein metabolic process	HDAC2|RPN2|RPN1|CUL1|FURIN|PSEN1|PSMA7|RPS4X|UBL5|CCNB1|PSMB5|CCND1|PSMD2|SUMO2|AKT1|MAPK1|ATG7|EPM2A|EIF2B5|HSPA5|WFS1|SPHK1|SAMD4A|MRE11A|FOXP3|PSMA5|PSMA6|IL6|PSMC6|IFNG|DNAJA3|DLC1|MDM2|BCL2|PSME2|PIN1|HCLS1|STUB1|TP53|TLR4|TAF1
23014	1.6543e-05	0.00039387	46	363	signal transmission via phosphorylation event	PRKAA1|SHC1|SRC|PRKCSH|IRS1|FAF1|PIK3CB|PSEN1|STK4|SLC9A1|STK3|IKBKB|SMPD2|PRDX2|MAPK9|PAK1|MAPK8|SLK|PRDX4|MAPK7|AKT1|HMOX1|MAPK1|MAP2K7|MAP4K5|MAP4K3|MARK2|SRPK2|MAP2K4|DBNL|DAPK3|TSC2|TRAF2|OXSR1|MAPK14|DUSP6|GCK|SOD1|MAPK13|MAPK11|TAOK3|IFNG|TNIP2|TRAF6|TLR4|IFNAR1
7243	1.6543e-05	0.00039387	46	363	intracellular protein kinase cascade	PRKAA1|SHC1|SRC|PRKCSH|IRS1|FAF1|PIK3CB|PSEN1|STK4|SLC9A1|STK3|IKBKB|SMPD2|PRDX2|MAPK9|PAK1|MAPK8|SLK|PRDX4|MAPK7|AKT1|HMOX1|MAPK1|MAP2K7|MAP4K5|MAP4K3|MARK2|SRPK2|MAP2K4|DBNL|DAPK3|TSC2|TRAF2|OXSR1|MAPK14|DUSP6|GCK|SOD1|MAPK13|MAPK11|TAOK3|IFNG|TNIP2|TRAF6|TLR4|IFNAR1
10035	1.7935e-05	0.00042432	34	238	response to inorganic substance	PPP1R15B|PCSK1|RYR2|CLIC4|PEF1|PDCD6|CPOX|PARK7|NDRG1|ACTB|RELA|PRDX3|PRDX2|PPP2CB|MAPK9|CCNB1|PRDX5|MAPK8|CASP8|CCND1|PRDX1|HMOX1|PRNP|SPHK1|TRPC1|ENTPD6|KLF2|SOD1|DDIT3|CAT|BCL2|CTNNB1|TFF1|GART
51325	1.825e-05	0.00042904	20	106	interphase	APP|CUL3|RPS6|CUL1|CDC25A|PPP3CA|PPP6C|CCNB1|CDK6|CCND1|CCNE1|CDK4|KATNA1|PIM1|MDM2|BCL2|AKT1|CDK10|SKP2|TAF1
42149	1.9194e-05	0.00044841	4	4	cellular response to glucose starvation	NUAK2|HSPA5|ASNS|TP53
10557	1.9887e-05	0.00046173	73	674	positive regulation of macromolecule biosynthetic process	FOXA1|ATF2|APP|IRS1|HMGB1|TAZ|ETS1|RPS4X|MYC|CREB3L2|UBTF|AKT1|SMARCAD1|TBP|PUS1|TAP1|FOXP3|ILF2|TNFRSF1A|AR|PPM1A|CREB3|ILF3|PAX8|IFNG|CCNE1|TBL1XR1|DDIT3|TRAF6|PRKCQ|ATF6|SQSTM1|TP53|TLR4|ATF4|CEBPA|SMARCD1|HDAC2|CEBPB|SHC1|HDAC1|CEBPG|RELA|PSMC3IP|NSD1|HMOX1|SCAP|MAPK1|PCBD2|TBL1X|ZNF148|EIF2B5|CREBBP|USP21|NFYC|USP22|SAMD4A|FOXJ2|NFKB1|GCK|USF1|KLF7|IL6|CDK7|SP1|REL|TCEA1|CTNNB1|CALR|LPIN2|NF…
45454	2.0591e-05	0.00047512	15	66	cell redox homeostasis	PDIA3|TUSC3|GBF1|PDIA6|DNAJC16|PDIA4|PRDX3|PRDX2|PRDX5|PRDX4|DDIT3|PRDX1|DNAJC10|P4HB|TXNDC5
51276	2.1941e-05	0.00050315	60	524	chromosome organization	FOXA1|SUV39H2|SETD2|TRRAP|EHMT2|SUV39H1|HDAC11|VPS72|H2AFJ|SMARCAD1|NEK2|HMG20A|WHSC1L1|TSPYL2|H2AFY|H2AFZ|DAPK3|H2AFX|H2AFV|SIRT1|FOXP3|HIST2H2BE|TBL1XR1|TP53|HIST1H2BC|SMARCD1|HDAC2|SEH1L|HDAC3|HDAC1|CXXC1|CENPA|PHF21A|PAK1|CCNB1|RBBP4|RBBP5|NSD1|EP400|RBBP7|BUB3|SMARCE1|SUZ12|CREBBP|HSPA1L|USP21|USP22|H3F3A|SMARCA5|NAP1L3|MRE11A|NAP1L1|NAP1L4|H1F0|HIST3H2A|HIST1H4H|TPP1|BCOR|EZH1|RCOR1
10608	2.3407e-05	0.00052575	34	241	posttranscriptional regulation of gene expression	ATF2|PPP1R15B|APP|DHX9|HSPB1|YBX1|RPS4X|SYNCRIP|IGF2BP1|AKT1|MAPK1|NCK1|EIF2A|EIF2B5|EIF5B|EIF2B4|USP4|EIF2AK1|PRKCD|USP2|EIF2AK3|SAMD4A|EIF2AK4|PA2G4|EIF2S1|IL6|DNAJA3|MDM2|BCL2|CALR|PABPC1|LSM14B|LSM14A|METAP1
51648	2.3426e-05	0.00052575	11	38	vesicle localization	COPB2|ARF1|TMED10|COPB1|GBF1|WIPI1|PSEN1|SNAP29|ARFGAP1|GCK|ARCN1
32933	2.377e-05	0.00052575	5	7	SREBP-mediated signaling pathway	INSIG2|LMNA|EIF2AK3|SCAP|EIF2A
35437	2.377e-05	0.00052575	5	7	maintenance of protein localization in endoplasmic reticulum	PDIA3|KDELR1|GPAA1|KDELR2|KDELR3
45084	2.377e-05	0.00052575	5	7	positive regulation of interleukin-12 biosynthetic process	IFNG|TRAF6|REL|TLR4|RELA
6621	2.377e-05	0.00052575	5	7	protein retention in ER lumen	PDIA3|KDELR1|GPAA1|KDELR2|KDELR3
8624	2.4278e-05	0.00053384	20	108	induction of apoptosis by extracellular signals	RYR2|PDCD6|ITSN1|PSEN1|CFLAR|FGD1|ARHGAP4|SENP1|FGD3|SMPD2|MAPK9|MAPK8|BCL2L11|CASP8|TRAF6|CASP2|BAX|BID|PAK3|SQSTM1
82	2.4679e-05	0.00053947	13	52	G1/S transition of mitotic cell cycle	CUL3|RPS6|CUL1|CDC25A|PPP3CA|PPP6C|CCND1|CCNE1|CDK4|PIM1|BCL2|AKT1|SKP2
6334	2.5364e-05	0.00055122	17	83	nucleosome assembly	TSPYL2|H2AFY|H2AFZ|H3F3A|H2AFX|SMARCA5|NAP1L3|H2AFV|NAP1L1|CENPA|HIST2H2BE|NAP1L4|H1F0|HIST3H2A|H2AFJ|HIST1H4H|HIST1H2BC
46034	2.6505e-05	0.00057269	19	100	ATP metabolic process	ATP8B4|ATP8A2|ATP8A1|ATP8B2|ATP8B1|ATP13A1|VPS4B|ATP10D|ATP2A3|ATP11C|ATP2A2|ATP1A3|ATP11B|ATP10A|ATP1A2|AK5|ATP2C1|ATP1B1|ATP6V0D1
22607	2.8417e-05	0.00060751	92	912	cellular component assembly	DPAGT1|APP|GPAA1|IRS1|GTF2B|PRKAG1|TAZ|PARK2|HK2|MAP1LC3A|CASP8|H2AFJ|PIM1|SMARCAD1|CTSD|NCK1|EIF2A|KCNH2|TSPYL2|HSP90AA1|TBP|DGAT1|H2AFY|H2AFZ|TUBB|RPS6|H2AFX|TSC2|H2AFV|TRAF2|HIST2H2BE|TNFRSF1A|DNM3|SOAT2|CSNK2B|CAT|NDUFS4|TCP1|TFAM|HPRT1|TLN1|TP53|BIRC3|HIST1H2BC|PRKAA2|HDAC3|ROCK1|SRC|CUL3|ARL2|PSEN1|CENPA|CORO1A|ADD1|FGD1|HSP90B1|FGD3|CCNB1|FGD6|REPS2|HMOX1|ASL|PCBD2|EPS15|ATG5|SRPK2|PRNP|CR…
65004	2.8441e-05	0.00060751	18	92	protein-DNA complex assembly	TSPYL2|H2AFY|H2AFZ|H3F3A|H2AFX|SMARCA5|NAP1L3|H2AFV|NAP1L1|CENPA|HIST2H2BE|NAP1L4|H1F0|HIST3H2A|H2AFJ|HIST1H4H|TAF1|HIST1H2BC
31328	3.1113e-05	0.00066081	76	719	positive regulation of cellular biosynthetic process	FOXA1|ATF2|APP|HSP90AB1|IRS1|HMGB1|TAZ|ETS1|RPS4X|MYC|CREB3L2|UBTF|AKT1|SMARCAD1|HSP90AA1|TBP|PUS1|TAP1|FOXP3|ILF2|TNFRSF1A|AR|PPM1A|CREB3|ILF3|PAX8|IFNG|CCNE1|TBL1XR1|DDIT3|TRAF6|PRKCQ|ATF6|SQSTM1|TP53|TLR4|ATF4|CEBPA|SMARCD1|HDAC2|CEBPB|SHC1|HDAC1|CEBPG|ADRB1|RELA|PSMC3IP|NSD1|HMOX1|SCAP|MAPK1|PCBD2|TBL1X|ZNF148|EIF2B5|CREBBP|USP21|NFYC|USP22|SAMD4A|FOXJ2|NFKB1|GCK|USF1|KLF7|IL6|CDK7|SP1|REL|TC…
34728	3.3119e-05	0.00069943	18	93	nucleosome organization	TSPYL2|SMARCE1|H2AFY|H2AFZ|H3F3A|H2AFX|SMARCA5|NAP1L3|H2AFV|NAP1L1|CENPA|HIST2H2BE|NAP1L4|H1F0|HIST3H2A|H2AFJ|HIST1H4H|HIST1H2BC
45931	3.3842e-05	0.00070671	8	21	positive regulation of mitotic cell cycle	FOXA1|APP|CCNB1|SPHK1|USP22|USP2|MDM2|ASNS
6890	3.3842e-05	0.00070671	8	21	retrograde vesicle-mediated transport, Golgi to ER	COPB2|ARF1|RER1|COPB1|GBF1|KIF1C|ARFGAP1|ARCN1
9059	3.4617e-05	0.00071889	103	1054	macromolecule biosynthetic process	DPAGT1|TUSC3|GTF2B|ZDHHC1|ETS1|RPL36AL|RPS18|NARS2|CCRN4L|ALG8|ALG9|ALG6|ALG5|RPS6|GTF3A|SARS|ALG3|ALG12|CDC25A|HCFC1|DPM1|AR|RRAGC|DDIT3|XRN2|TFAM|MPPE1|GCS1|TP53|RPN2|RPN1|NRF1|PSEN1|ATG7|EIF2B5|EIF2B4|EIF2AK1|SMARCA5|EIF2AK2|TRIP4|MRPL23|EEF2|ESR1|NFKB1|RPS26|CDK7|COPS5|FUBP3|NACA|STT3A|STT3B|NFE2L1|NFE2L2|AARS|ATR|POMT2|PIGT|PIGN|GPAA1|PIGP|POMT1|YBX1|FOXM1|RPS4X|EEF2K|MAN1A2|EIF5B|TBP|NCOA5|…
70972	3.702e-05	0.00076454	7	16	protein localization in endoplasmic reticulum	PDIA3|KDELR1|GPAA1|SEC61G|SRPR|KDELR2|KDELR3
43933	3.7546e-05	0.00076742	76	723	macromolecular complex subunit organization	DPAGT1|GPAA1|IRS1|GTF2B|PRKAG1|TAZ|HK2|CASP8|H2AFJ|PIM1|SMARCAD1|NCK1|EIF2A|KCNH2|TSPYL2|HSP90AA1|TBP|DGAT1|H2AFY|H2AFZ|TUBB|RPS6|H2AFX|TSC2|H2AFV|TRAF2|HIST2H2BE|TNFRSF1A|SOAT2|CSNK2B|CAT|NDUFS4|TCP1|XRN2|TFAM|KIF2C|HPRT1|TP53|BIRC3|HIST1H2BC|PRKAA2|SEH1L|SRC|ARL2|CENPA|CCNB1|REPS2|HMOX1|ASL|PCBD2|EPS15|SMARCE1|SRPK2|PRNP|CREBBP|AMFR|H3F3A|EIF2AK3|SMARCA5|NAP1L3|NAP1L1|GTF2H2|NAP1L4|H1F0|CDK7|HI…
65003	3.757e-05	0.00076742	72	675	macromolecular complex assembly	DPAGT1|GPAA1|IRS1|GTF2B|PRKAG1|TAZ|HK2|CASP8|H2AFJ|PIM1|SMARCAD1|NCK1|EIF2A|KCNH2|TSPYL2|HSP90AA1|TBP|DGAT1|H2AFY|H2AFZ|TUBB|RPS6|H2AFX|TSC2|H2AFV|TRAF2|HIST2H2BE|TNFRSF1A|SOAT2|CSNK2B|CAT|NDUFS4|TCP1|TFAM|HPRT1|TP53|BIRC3|HIST1H2BC|PRKAA2|SRC|ARL2|CENPA|CCNB1|REPS2|HMOX1|ASL|PCBD2|EPS15|SRPK2|PRNP|CREBBP|AMFR|H3F3A|EIF2AK3|SMARCA5|NAP1L3|NAP1L1|GTF2H2|NAP1L4|H1F0|CDK7|HIST3H2A|CAPZA1|CAPZA2|MDM2…
51173	3.9429e-05	0.000801	72	676	positive regulation of nitrogen compound metabolic process	FOXA1|ATF2|APP|HSP90AB1|HMGB1|TAZ|ETS1|MYC|CREB3L2|UBTF|AKT1|SMARCAD1|HSP90AA1|TBP|PUS1|H2AFX|TAP1|FOXP3|ILF2|TNFRSF1A|AR|PPM1A|CREB3|ILF3|PAX8|IFNG|CCNE1|TBL1XR1|DDIT3|TRAF6|HPRT1|ATF6|SQSTM1|TP53|TLR4|ATF4|CEBPA|SMARCD1|HDAC2|CEBPB|SHC1|HDAC1|CEBPG|ADRB1|RELA|PSMC3IP|CCNB1|NSD1|SCAP|MAPK1|PCBD2|TBL1X|ZNF148|CREBBP|USP21|NFYC|USP22|FOXJ2|NFKB1|USF1|KLF7|IL6|CDK7|SP1|REL|TCEA1|CTNNB1|CALR|LPIN2|N…
16579	4.025e-05	0.00081327	12	47	protein deubiquitination	USP8|USP15|USP20|TRRAP|USP4|USP10|USP21|USP33|USP11|USP22|USP2|OTUB1
44085	4.2214e-05	0.00084836	101	1034	cellular component biogenesis	DPAGT1|APP|IRS1|GTF2B|PARK2|PIM1|SMARCAD1|EIF2A|KCNH2|TSPYL2|DGAT1|RPS6|TSC2|SOAT2|CSNK2B|TFAM|HPRT1|TLN1|TP53|HIST1H2BC|CUL3|ARL2|PSEN1|CORO1A|HSP90B1|CCNB1|HMOX1|ASL|ATG5|SRPK2|PRNP|CREBBP|H3F3A|EIF2AK3|SMARCA5|PA2G4|H1F0|CDK7|MDM2|BCL2|HIST1H4H|TPP1|CALR|LSM14A|TUBA8|GPAA1|SUV39H1|PRKAG1|TAZ|HK2|MAP1LC3A|CASP8|H2AFJ|CTSD|NCK1|HSP90AA1|TBP|H2AFY|H2AFZ|TUBB|H2AFX|H2AFV|TRAF2|SIRT1|HIST2H2BE|TNFR…
6506	4.7342e-05	0.00094634	10	34	GPI anchor biosynthetic process	DPM1|PIGT|ALG9|PIGN|GPAA1|PIGP|ALG12|MPPE1|PIGL|PIGG
31497	4.7918e-05	0.00095276	17	87	chromatin assembly	TSPYL2|H2AFY|H2AFZ|H3F3A|H2AFX|SMARCA5|NAP1L3|H2AFV|NAP1L1|CENPA|HIST2H2BE|NAP1L4|H1F0|HIST3H2A|H2AFJ|HIST1H4H|HIST1H2BC
8633	5.0102e-05	0.00099091	8	22	activation of pro-apoptotic gene products	MAPK8|BCL2L11|CASP8|DLC1|BCL2|AKT1|TRAF2|BID
9891	5.184e-05	0.0010199	76	730	positive regulation of biosynthetic process	FOXA1|ATF2|APP|HSP90AB1|IRS1|HMGB1|TAZ|ETS1|RPS4X|MYC|CREB3L2|UBTF|AKT1|SMARCAD1|HSP90AA1|TBP|PUS1|TAP1|FOXP3|ILF2|TNFRSF1A|AR|PPM1A|CREB3|ILF3|PAX8|IFNG|CCNE1|TBL1XR1|DDIT3|TRAF6|PRKCQ|ATF6|SQSTM1|TP53|TLR4|ATF4|CEBPA|SMARCD1|HDAC2|CEBPB|SHC1|HDAC1|CEBPG|ADRB1|RELA|PSMC3IP|NSD1|HMOX1|SCAP|MAPK1|PCBD2|TBL1X|ZNF148|EIF2B5|CREBBP|USP21|NFYC|USP22|SAMD4A|FOXJ2|NFKB1|GCK|USF1|KLF7|IL6|CDK7|SP1|REL|TC…
33365	5.4565e-05	0.0010679	24	151	protein localization in organelle	RANBP2|PDIA3|KDELR1|GPAA1|ZBTB16|SRPR|TOMM34|TSC2|DBI|NCKIPSD|PPP3CA|IFNG|SEC61G|TOMM70A|LMNA|MDM2|AKT1|MAPK1|KDELR2|KDELR3|SEC61B|BID|TP53|RBM22
31398	5.9406e-05	0.0011485	18	97	positive regulation of protein ubiquitination	EPM2A|RPN2|HSPA5|SPHK1|RPN1|CUL1|PSMA7|PSMA5|PSMA6|UBL5|CCNB1|PSMB5|PSMC6|PSMD2|DNAJA3|PSME2|PIN1|STUB1
6901	5.934e-05	0.0011485	7	17	vesicle coating	COPB2|ARF1|COPB1|GBF1|EPS15|ARFGAP1|ARCN1
45075	5.9913e-05	0.0011485	5	8	regulation of interleukin-12 biosynthetic process	IFNG|TRAF6|REL|TLR4|RELA
70227	5.9913e-05	0.0011485	5	8	lymphocyte apoptosis	BCL2L11|DNAJA3|RPS6|AKT1|BAX
6505	6.2374e-05	0.0011896	10	35	GPI anchor metabolic process	DPM1|PIGT|ALG9|PIGN|GPAA1|PIGP|ALG12|MPPE1|PIGL|PIGG
9266	6.8344e-05	0.0012968	18	98	response to temperature stimulus	EIF2B5|EIF2B4|HDAC2|CLPB|HSPA1L|DHX9|HSPB1|ADRB1|ERO1L|SOD1|DNAJA1|CASP8|DNAJA3|DNAJA2|BCL2|AKT1|PRKCQ|RBBP7
8637	7.1094e-05	0.0013422	9	29	apoptotic mitochondrial changes	CASP7|BCL2|AKT1|BAX|PIM2|BAK1|BID|DNM1L|TP53
42542	7.2655e-05	0.0013647	14	65	response to hydrogen peroxide	PPP1R15B|SPHK1|PARK7|RELA|KLF2|SOD1|PRDX3|PRDX2|PPP2CB|DDIT3|PRDX1|CAT|BCL2|HMOX1
6754	7.5008e-05	0.0014019	17	90	ATP biosynthetic process	ATP8B4|ATP8A2|ATP8A1|ATP8B2|ATP8B1|ATP13A1|ATP10D|ATP2A3|ATP11C|ATP2A2|ATP1A3|ATP11B|ATP10A|ATP1A2|ATP2C1|ATP1B1|ATP6V0D1
43523	8.6643e-05	0.0016113	17	91	regulation of neuron apoptosis	ATF2|ROCK1|WFS1|ITSN1|FURIN|PSEN1|PCSK6|ESR1|SOD1|PRDX3|NMNAT1|DNAJC5|PPT1|BCL2|BAX|ATM|TP53
16568	8.9892e-05	0.0016557	39	311	chromatin modification	FOXA1|SUV39H2|SMARCD1|SETD2|HDAC2|HDAC3|TRRAP|HDAC1|EHMT2|SUV39H1|HDAC11|CXXC1|PHF21A|PAK1|RBBP4|VPS72|RBBP5|H2AFJ|NSD1|EP400|SMARCAD1|HMG20A|RBBP7|WHSC1L1|TSPYL2|SMARCE1|SUZ12|CREBBP|H2AFY|USP21|USP22|DAPK3|SMARCA5|SIRT1|FOXP3|TBL1XR1|BCOR|EZH1|RCOR1
9152	8.9918e-05	0.0016557	20	118	purine ribonucleotide biosynthetic process	ATP8B4|ATP8A2|ATP8A1|ATP8B2|ATP8B1|ATP13A1|ATP10D|ATP2A3|ATP11C|ATP2A2|ATP1A3|ATP11B|ATP10A|ATP1A2|AK5|ATP2C1|ATP1B1|ASL|ATP6V0D1|GART
70934	9.0899e-05	0.0016656	4	5	CRD-mediated mRNA stabilization	SYNCRIP|DHX9|IGF2BP1|YBX1
43029	9.1563e-05	0.0016696	7	18	T cell homeostasis	BCL2L11|DNAJA3|RPS6|BCL2|AKT1|FOXP3|CORO1A
45941	9.5736e-05	0.0017372	62	575	positive regulation of transcription	FOXA1|ATF2|APP|HMGB1|TAZ|ETS1|MYC|CREB3L2|UBTF|SMARCAD1|TBP|PUS1|TAP1|FOXP3|ILF2|TNFRSF1A|AR|PPM1A|CREB3|ILF3|PAX8|IFNG|CCNE1|TBL1XR1|DDIT3|TRAF6|ATF6|SQSTM1|TP53|TLR4|ATF4|CEBPA|SMARCD1|HDAC2|CEBPB|HDAC1|RELA|PSMC3IP|NSD1|SCAP|MAPK1|PCBD2|TBL1X|ZNF148|CREBBP|USP21|NFYC|USP22|FOXJ2|NFKB1|USF1|KLF7|IL6|CDK7|SP1|REL|TCEA1|CTNNB1|LPIN2|NFE2L2|IL17A|TAF1
22403	0.00010127	0.0018288	50	436	cell cycle phase	SUV39H2|APP|HK2|PPP3CA|PPP6C|CCND1|PIM1|AKT1|NEK1|NEK2|HORMAD2|PIM2|SKP2|TUBB|RPS6|H2AFX|CDC25A|CDC25B|CCNA1|ILF3|KIF2A|CCNE1|CKS2|KIF2C|SEH1L|HDAC3|DCTN1|CUL3|CUL1|PSMC3IP|VCPIP1|CCNB1|KATNA1|BUB3|BUB1|NEK8|NEK9|DYNC1H1|KLHDC3|UBE2I|NEK4|MRE11A|HSPA2|CDK6|CDK4|MDM2|BCL2|CDK10|ATM|TAF1
51101	0.00010273	0.0018461	24	157	regulation of DNA binding	FOXA1|HDAC2|SPHK1|CEBPG|TRAF2|HMGB1|SIRT1|FOXP3|RELA|IKBKB|PRDX3|PRDX2|IL6|DDIT3|TRAF6|DNAJA3|CSNK2B|CAT|PIM1|RPS3|HMOX1|TPP1|TLR4|MAPK3
46489	0.00010345	0.0018502	11	44	phosphoinositide biosynthetic process	DPM1|PIGT|ALG9|PIGN|GPAA1|PIGP|ALG12|MPPE1|PIGL|PIGG|PIK3C2A
7010	0.00010431	0.0018567	51	448	cytoskeleton organization	FHOD3|FHOD1|HK2|ARHGAP4|HK1|NEK2|NCK1|PRKCI|TUBB|KIF2A|DAAM1|CKS2|KIF2C|TLN1|DBN1|ARF6|SEH1L|HDAC3|ROCK1|CUL3|ARHGAP17|ATP2C1|CENPA|CORO1A|ADD1|FGD1|HSP90B1|NCKIPSD|FGD3|PAK1|FGD6|NUAK2|KATNA1|BUB3|MARK4|DYNC1H1|CORO2B|SOD1|FMNL3|EHD2|DIAPH3|FMNL2|DLC1|CAPZA1|CAPZA2|BCL2|TRIP10|CTNNB1|BAX|CALR|ATR
31400	0.0001051	0.001862	22	138	negative regulation of protein modification process	RPN2|USP4|PRKCD|RPN1|PSEN1|PAX5|TAZ|FOXP3|PSMA7|PARK2|PSMA5|PSMA6|CCNB1|PSMB5|PSMC6|BAG5|PSMD2|PSME2|BCOR|BUB3|VPS28|ATG5
18193	0.00011369	0.0020045	24	158	peptidyl-amino acid modification	PDGFRB|GSK3B|CREBBP|SETD2|RPN2|TUSC3|RPN1|STK4|SIRT1|DDOST|PAK1|MAPK8|SLK|IFNG|DAD1|STT3A|BCL2|AKT1|P4HB|STT3B|RAB6A|METAP1|TAF1|METAP2
10628	0.00011726	0.0020483	64	603	positive regulation of gene expression	FOXA1|ATF2|APP|HMGB1|TAZ|ETS1|MYC|CREB3L2|UBTF|SMARCAD1|TBP|PUS1|TAP1|FOXP3|ILF2|TNFRSF1A|AR|PPM1A|CREB3|ILF3|PAX8|IFNG|CCNE1|TBL1XR1|DDIT3|TRAF6|ATF6|SQSTM1|TP53|TLR4|ATF4|CEBPA|SMARCD1|HDAC2|CEBPB|HDAC1|RELA|PSMC3IP|MAPK9|NSD1|SCAP|MAPK1|PCBD2|TBL1X|ZNF148|CREBBP|USP21|NFYC|USP22|FOXJ2|ESR1|NFKB1|USF1|KLF7|IL6|CDK7|SP1|REL|TCEA1|CTNNB1|LPIN2|NFE2L2|IL17A|TAF1
31669	0.00011692	0.0020483	15	76	cellular response to nutrient levels	HSPA5|SPHK1|ASNS|EIF2AK4|PSEN1|SIRT1|USF1|MAP1LC3A|NUAK2|CCNE1|HMOX1|SQSTM1|TP53|CTSD|ATG5
31324	0.00012	0.0020864	79	786	negative regulation of cellular metabolic process	FOXA1|ACADVL|HSP90AB1|SUV39H1|HMGB1|TAZ|PARK2|YY1|VPS72|PSMD2|UBTF|AKT1|TSPYL2|USP4|PRKCD|USP2|PAX5|SIRT1|FOXP3|PSMA5|PSMA6|ILF3|TBL1XR1|TRAF6|PSME2|TP53|PFDN5|VPS28|CEBPA|PRKAA1|HDAC2|TSG101|HDAC3|RPN2|HDAC1|RPN1|FURIN|PSEN1|PSMA7|RELA|PHF21A|PRDX2|CCNB1|PSMB5|BAG5|NSD1|RAB23|IGF2BP1|RPS3|TBL1X|BUB3|ZNF148|ATG5|EIF2B5|SMARCE1|SUZ12|EIF2B4|UBE2I|ATP8B1|EIF2AK1|ZBTB16|EIF2AK3|SMARCA5|MRE11A|EIF2AK…
44271	0.0001265	0.0021891	40	327	cellular nitrogen compound biosynthetic process	CEBPA|DDC|ATP8A2|ATP8A1|ATP10D|ATP2A3|CPOX|ATP2A2|ATP1A3|ATP10A|DBI|ATP1A2|NRF1|AK5|ATP2C1|UROD|AKT1|ASL|PCBD2|ATP8B4|CHKB|GOT1|CHKA|ATP8B2|ATP8B1|ATP13A1|GOT2|ATP11C|ASNS|ATP11B|NMNAT2|PGD|ATP1B1|NMNAT1|ETNK2|HPRT1|ATP6V0D1|GART|NFE2L1|ATR
9205	0.00013209	0.0022754	19	112	purine ribonucleoside triphosphate metabolic process	ATP8B4|ATP8A2|ATP8A1|ATP8B2|ATP8B1|ATP13A1|VPS4B|ATP10D|ATP2A3|ATP11C|ATP2A2|ATP1A3|ATP11B|ATP10A|ATP1A2|AK5|ATP2C1|ATP1B1|ATP6V0D1
35466	0.00013547	0.0023145	96	1002	regulation of signaling pathway	ITSN2|FOXA1|SLC35B2|APP|HSP90AB1|IRS1|USP33|ITSN1|PIK3CB|PARK7|FOXM1|PCSK6|TAZ|PARK2|IKBKB|UBL5|CASP8|CCND1|AKT1|PIM2|FBXO8|DBNL|SPHK1|PRKCD|TSC2|TRAF2|GAPVD1|GMIP|ARFGAP3|SIRT1|DUSP6|ARFGAP1|TNFRSF1A|AR|PPM1A|IFNG|TBC1D5|TRAF6|CAT|HCLS1|SQSTM1|TP53|TLR4|PFDN5|ARF6|PRKAA1|CANT1|HDAC3|SHC1|CUL3|FURIN|PSEN1|ATP2C1|AGPAT1|STK4|AGPAT2|RELA|FGD1|STK3|FGD3|PRDX2|PPP2CB|PAK1|FGD6|PRDX1|RAB23|HMOX1|PAK3|…
6417	0.0001356	0.0023145	23	150	regulation of translation	EIF2B5|EIF5B|PPP1R15B|EIF2B4|APP|EIF2AK1|EIF2AK3|SAMD4A|HSPB1|EIF2AK4|PA2G4|EIF2S1|RPS4X|IL6|IGF2BP1|AKT1|MAPK1|CALR|LSM14B|LSM14A|METAP1|NCK1|EIF2A
45935	0.00014006	0.0023798	68	655	positive regulation of nucleobase, nucleoside, nucleotide and nucleic acid metabolic process	FOXA1|ATF2|APP|HMGB1|TAZ|ETS1|MYC|CREB3L2|UBTF|SMARCAD1|TBP|PUS1|H2AFX|TAP1|FOXP3|ILF2|TNFRSF1A|AR|PPM1A|CREB3|ILF3|PAX8|IFNG|CCNE1|TBL1XR1|DDIT3|TRAF6|ATF6|SQSTM1|TP53|TLR4|ATF4|CEBPA|SMARCD1|HDAC2|CEBPB|SHC1|HDAC1|CEBPG|ADRB1|RELA|PSMC3IP|CCNB1|NSD1|SCAP|MAPK1|PCBD2|TBL1X|ZNF148|CREBBP|USP21|NFYC|USP22|FOXJ2|NFKB1|USF1|KLF7|IL6|CDK7|SP1|REL|TCEA1|CTNNB1|CALR|LPIN2|NFE2L2|IL17A|TAF1
43524	0.00014214	0.0023933	12	53	negative regulation of neuron apoptosis	PRDX3|ATF2|ROCK1|WFS1|DNAJC5|ITSN1|PPT1|BCL2|FURIN|PSEN1|PCSK6|SOD1
2260	0.00014175	0.0023933	8	25	lymphocyte homeostasis	IKBKB|BCL2L11|DNAJA3|RPS6|BCL2|AKT1|FOXP3|CORO1A
19725	0.00014873	0.0024885	52	466	cellular homeostasis	APP|RYR2|TUSC3|ATP2A2|PIK3CB|PARK7|HK2|HERPUD1|PPP3CA|MYC|SLC12A7|SLC39A4|KCNH2|PDIA3|GAA|TRPC1|PDIA6|PDIA4|AFG3L2|DDIT3|ITPR1|ATP1A2|SRI|PSEN1|ATP2C1|HSP90B1|PRDX3|PRDX2|PRDX5|PRDX4|PRDX1|ASNA1|BAK1|TXNDC5|MCL1|SLC12A2|EIF2B5|PRNP|EIF2B4|SLC12A4|SLC12A5|WFS1|GBF1|DNAJC16|SOD1|MAFG|DNAJC10|PPT1|BCL2|BAX|P4HB|CALR
9199	0.00014912	0.0024885	19	113	ribonucleoside triphosphate metabolic process	ATP8B4|ATP8A2|ATP8A1|ATP8B2|ATP8B1|ATP13A1|VPS4B|ATP10D|ATP2A3|ATP11C|ATP2A2|ATP1A3|ATP11B|ATP10A|ATP1A2|AK5|ATP2C1|ATP1B1|ATP6V0D1
9150	0.00015419	0.0025616	21	132	purine ribonucleotide metabolic process	ATP8B4|ATP8A2|ATP8A1|ATP8B2|ATP8B1|ATP13A1|VPS4B|ATP10D|ATP2A3|ATP11C|ATP2A2|ATP1A3|ATP11B|ATP10A|ATP1A2|AK5|ATP2C1|ATP1B1|ASL|ATP6V0D1|GART
51128	0.00016898	0.002795	58	539	regulation of cellular component organization	GSK3B|CLIC4|FAF1|HMGB1|TAZ|PARK2|SCAMP5|UBL5|SLK|MYC|AKT1|NEK2|NCK1|PRKCI|SPHK1|TSC2|PAX5|FOXP3|HCFC1|CFDP1|PRKCQ|TP53|DBN1|ARF6|RAB5B|CUL7|HDAC2|SRC|ATP10A|PSEN1|CORO1A|RTN4|ADD1|FGD1|FGD3|CCNB1|FGD6|BAG5|KATNA1|BUB1|RAB4A|GOLPH3|EHD4|SYNJ1|ARPC3|DLC1|CAPZA1|CAPZA2|PPT1|PIN1|CTNNB1|STUB1|TPP1|ATM|CALR|BCOR|HSPA1B|TAF1
30036	0.00017251	0.0028282	31	234	actin cytoskeleton organization	FHOD3|ROCK1|FHOD1|CUL3|ARHGAP17|ATP2C1|CORO1A|ADD1|FGD1|HSP90B1|FGD3|FGD6|NUAK2|NCK1|PRKCI|CORO2B|FMNL3|EHD2|DIAPH3|FMNL2|DAAM1|DLC1|CAPZA1|CAPZA2|BCL2|TRIP10|CALR|TLN1|DBN1|ARF6|ATR
6497	0.00017188	0.0028282	12	54	protein amino acid lipidation	DPM1|PIGT|ALG9|PIGN|GPAA1|PIGP|ALG12|MPPE1|PIGL|PIGG|ZDHHC1|ATG7
1889	0.00017412	0.0028421	13	62	liver development	CEBPA|HDAC3|CEBPG|ASNS|RELA|CCND1|ALDH2|SP1|CCNE1|SP3|CTNNB1|ARF6|ALDH9A1
9259	0.00017901	0.0029093	22	143	ribonucleotide metabolic process	ATP8B4|ATP8A2|ATP8A1|ATP8B2|ENTPD4|ATP8B1|ATP13A1|VPS4B|ATP10D|ATP2A3|ATP11C|ATP2A2|ATP1A3|ATP11B|ATP10A|ATP1A2|AK5|ATP2C1|ATP1B1|ASL|ATP6V0D1|GART
51254	0.00019159	0.0031003	55	506	positive regulation of RNA metabolic process	FOXA1|ATF2|APP|HMGB1|TAZ|ETS1|UBTF|PUS1|TAP1|FOXP3|ILF2|TNFRSF1A|AR|PPM1A|CREB3|ILF3|PAX8|IFNG|CCNE1|TBL1XR1|TRAF6|ATF6|SQSTM1|TP53|TLR4|ATF4|CEBPA|SMARCD1|HDAC2|CEBPB|HDAC1|RELA|PSMC3IP|CCNB1|NSD1|SCAP|PCBD2|TBL1X|ZNF148|CREBBP|USP21|NFYC|FOXJ2|USF1|KLF7|IL6|CDK7|SP1|REL|TCEA1|CTNNB1|LPIN2|NFE2L2|IL17A|TAF1
9100	0.00019754	0.0031723	27	194	glycoprotein metabolic process	POMT2|DPAGT1|RPN2|TUSC3|POMT1|NGLY1|RPN1|PSEN1|PCSK6|MAN1A2|MAN1C1|EDEM3|ALG8|ALG6|FBXO2|ALG5|ALG3|ALG12|DDOST|DPM1|COL2A1|DAD1|STT3A|STT3B|MAN1B1|GCS1|IL17A
51656	0.00019774	0.0031723	14	71	establishment of organelle localization	COPB2|ARF1|TMED10|SEH1L|COPB1|GBF1|WIPI1|PSEN1|CENPA|ARFGAP1|GCK|ARCN1|CCNB1|SNAP29
61008	0.00020628	0.0032952	13	63	hepaticobiliary system development	CEBPA|HDAC3|CEBPG|ASNS|RELA|CCND1|ALDH2|SP1|CCNE1|SP3|CTNNB1|ARF6|ALDH9A1
15914	0.00021529	0.0034244	9	33	phospholipid transport	ATP8B4|ATP8A2|ATP8A1|ATP8B2|ATP8B1|ATP10D|ATP11C|ATP11B|ATP10A
34097	0.00021928	0.0034732	18	107	response to cytokine stimulus	PCSK1|PRKCI|ENDOG|SRC|SPHK1|CORO1A|DDOST|RELA|KLF2|CASP8|SYNJ1|CCNE1|TRAF6|DNAJA3|BCL2|CTNNB1|CFTR|MCL1
9141	0.00022633	0.0035696	20	126	nucleoside triphosphate metabolic process	ATP8B4|ATP8A2|ENTPD3|ATP8A1|ATP8B2|ATP8B1|ATP13A1|VPS4B|ATP10D|ATP2A3|ATP11C|ATP2A2|ATP1A3|ATP11B|ATP10A|ATP1A2|AK5|ATP2C1|ATP1B1|ATP6V0D1
51090	0.00023633	0.0036962	21	136	regulation of transcription factor activity	FOXA1|HDAC2|SPHK1|CEBPG|TRAF2|SIRT1|FOXP3|RELA|IKBKB|PRDX3|PRDX2|IL6|DDIT3|TRAF6|DNAJA3|CAT|PIM1|RPS3|HMOX1|TLR4|MAPK3
90046	0.00023633	0.0036962	21	136	regulation of transcription regulator activity	FOXA1|HDAC2|SPHK1|CEBPG|TRAF2|SIRT1|FOXP3|RELA|IKBKB|PRDX3|PRDX2|IL6|DDIT3|TRAF6|DNAJA3|CAT|PIM1|RPS3|HMOX1|TLR4|MAPK3
9144	0.00023809	0.0037082	19	117	purine nucleoside triphosphate metabolic process	ATP8B4|ATP8A2|ATP8A1|ATP8B2|ATP8B1|ATP13A1|VPS4B|ATP10D|ATP2A3|ATP11C|ATP2A2|ATP1A3|ATP11B|ATP10A|ATP1A2|AK5|ATP2C1|ATP1B1|ATP6V0D1
9260	0.00025226	0.0038965	20	127	ribonucleotide biosynthetic process	ATP8B4|ATP8A2|ATP8A1|ATP8B2|ATP8B1|ATP13A1|ATP10D|ATP2A3|ATP11C|ATP2A2|ATP1A3|ATP11B|ATP10A|ATP1A2|AK5|ATP2C1|ATP1B1|ASL|ATP6V0D1|GART
6333	0.00025226	0.0038965	20	127	chromatin assembly or disassembly	TSPYL2|SMARCE1|SUV39H2|H2AFY|H2AFZ|SUV39H1|H3F3A|H2AFX|SMARCA5|NAP1L3|H2AFV|NAP1L1|CENPA|HIST2H2BE|NAP1L4|H1F0|HIST3H2A|H2AFJ|HIST1H4H|HIST1H2BC
45893	0.00025674	0.0039493	54	500	positive regulation of transcription, DNA-dependent	FOXA1|ATF2|APP|HMGB1|TAZ|ETS1|UBTF|PUS1|TAP1|FOXP3|ILF2|TNFRSF1A|AR|PPM1A|CREB3|ILF3|PAX8|IFNG|CCNE1|TBL1XR1|TRAF6|ATF6|SQSTM1|TP53|TLR4|ATF4|CEBPA|SMARCD1|HDAC2|CEBPB|HDAC1|RELA|PSMC3IP|NSD1|SCAP|PCBD2|TBL1X|ZNF148|CREBBP|USP21|NFYC|FOXJ2|USF1|KLF7|IL6|CDK7|SP1|REL|TCEA1|CTNNB1|LPIN2|NFE2L2|IL17A|TAF1
2262	0.00025833	0.0039575	4	6	myeloid cell homeostasis	IL6|BCL2L11|IFNG|SOD1
43393	0.00026482	0.0040404	10	41	regulation of protein binding	GSK3B|PRKCD|EIF2AK3|BCL2|BAX|PSEN1|PARK7|BAK1|ADD1|ATR
44283	0.00028183	0.0042824	49	443	small molecule biosynthetic process	DPAGT1|ATP8A2|ATP8A1|PRKAG1|ATP2A3|ATP2A2|ELOVL4|SPHK1|ATP11C|ELOVL6|ATP11B|PGD|ATP1B1|HPRT1|HAGH|ATP6V0D1|GART|ATF3|SLC27A5|ATF4|PRKAA1|DDC|PRKAA2|ATP10D|ATP1A3|ATP10A|ATP1A2|AK5|ATP2C1|AGPAT1|AGPAT2|ASL|PCK2|ATP8B4|CHKB|PMM1|GOT1|CHKA|ATP8B2|ATP8B1|ATP13A1|GOT2|GBF1|ASNS|NMNAT2|NMNAT1|ETNK2|FASN|ATR
9206	0.0002857	0.0043236	17	100	purine ribonucleoside triphosphate biosynthetic process	ATP8B4|ATP8A2|ATP8A1|ATP8B2|ATP8B1|ATP13A1|ATP10D|ATP2A3|ATP11C|ATP2A2|ATP1A3|ATP11B|ATP10A|ATP1A2|ATP2C1|ATP1B1|ATP6V0D1
6164	0.00029025	0.0043597	21	138	purine nucleotide biosynthetic process	ATP8B4|ATP8A2|ATP8A1|ATP8B2|ATP8B1|ATP13A1|ATP10D|ATP2A3|ATP11C|ATP2A2|ATP1A3|ATP11B|ATP10A|ATP1A2|AK5|ATP2C1|ATP1B1|ASL|HPRT1|ATP6V0D1|GART
33689	0.00029041	0.0043597	3	3	negative regulation of osteoblast proliferation	EIF2AK1|BCL2|EIF2AK2
42594	0.0002949	0.0044094	12	57	response to starvation	MAP1LC3A|NUAK2|HSPA5|SPHK1|ASNS|EIF2AK4|PSEN1|SIRT1|SQSTM1|TP53|CTSD|ATG5
65009	0.00029843	0.0044443	99	1063	regulation of molecular function	FOXA1|ATF2|APP|CERK|IRS1|PDCD6|PARK7|CCND1|PSMD2|PIM1|AKT1|TSPYL2|PRKCD|TSC2|FOXP3|CDC25A|AR|DDIT3|CSNK2B|PSME2|AMPH|TP53|CERKL|PXK|RPN2|SHC1|RPN1|CUL1|ADRB1|PSEN1|HSP90B1|PRDX3|PRDX2|CCNB1|BAG5|HMOX1|HSPA5|EIF2AK3|NFKB1|IL6|CDK7|BCL2|PIN1|CYCS|TPP1|ATR|GSK3B|PRKAG1|PIK3CB|HMGB1|TAZ|HERPUD1|CKS1B|IKBKB|CASP9|UBL5|DBNL|SPHK1|TRAF2|GMIP|ARFGAP3|SIRT1|DUSP6|ARFGAP1|SENP1|PSMA5|PSMA6|IFNG|TBC1D5|TRAF…
6629	0.00031079	0.00461	81	835	lipid metabolic process	DPAGT1|ACADVL|PIGT|CERK|PIGN|GPAA1|PIGP|PRKAG1|DBI|PIK3CB|TAZ|PIK3C2A|PIK3CG|SMPD2|ARV1|COL4A3BP|SPTLC1|HINT2|OSBP|PCYT1B|ALG9|PCYT1A|ELOVL4|DGAT1|GGPS1|SPHK1|PLA2G4B|ELOVL6|OCRL|ALG12|SIRT1|TNFRSF1A|DPM1|SOAT2|CAT|PPAP2A|PLAA|PIK3C3|CYP2E1|MPPE1|PIGL|PIGG|SLC27A3|SLC27A5|CFTR|PRKAA1|PRKAA2|INSIG2|ARL1|HMGCR|PLA2G6|AGPAT1|AGPAT2|ADIPOR2|RDH12|INPP5F|RDH11|ORMDL2|ORMDL3|SCAP|CEPT1|MBTPS1|OSBPL8|CH…
6869	0.00032104	0.0047309	21	139	lipid transport	OSBPL8|ATP8B4|ATP8A2|OSBPL6|CHKA|ATP8A1|ATP8B2|ATP8B1|VPS4B|GOT2|ATP10D|OSBPL2|ATP11C|ATP11B|ATP10A|COL4A3BP|SOAT2|OSBP|OSBPL1A|SLC27A5|CFTR
9145	0.00032273	0.0047309	17	101	purine nucleoside triphosphate biosynthetic process	ATP8B4|ATP8A2|ATP8A1|ATP8B2|ATP8B1|ATP13A1|ATP10D|ATP2A3|ATP11C|ATP2A2|ATP1A3|ATP11B|ATP10A|ATP1A2|ATP2C1|ATP1B1|ATP6V0D1
9201	0.00032273	0.0047309	17	101	ribonucleoside triphosphate biosynthetic process	ATP8B4|ATP8A2|ATP8A1|ATP8B2|ATP8B1|ATP13A1|ATP10D|ATP2A3|ATP11C|ATP2A2|ATP1A3|ATP11B|ATP10A|ATP1A2|ATP2C1|ATP1B1|ATP6V0D1
51438	0.00032423	0.0047343	15	83	regulation of ubiquitin-protein ligase activity	RPN2|RPN1|CUL1|PSMA7|PSMA5|PSMA6|UBL5|CCNB1|PSMB5|PSMC6|BAG5|PSMD2|PSME2|PIN1|BUB3
80135	0.00034631	0.005037	20	130	regulation of cellular response to stress	DBNL|HDAC3|EIF2AK1|CEBPG|H2AFX|TRAF2|FOXM1|SIRT1|RTN4|PAK1|TAOK3|PRDX1|TRAF6|MDM2|RPS3|AKT1|ATM|MAP4K5|TLR4|ATR
31401	0.00035876	0.0051778	30	233	positive regulation of protein modification process	RPN2|RPN1|CUL1|PSEN1|PSMA7|UBL5|CCNB1|PSMB5|CCND1|PSMD2|ATG7|EPM2A|HSPA5|SPHK1|MRE11A|FOXP3|PSMA5|PSMA6|IL6|PSMC6|IFNG|DNAJA3|DLC1|BCL2|PSME2|PIN1|HCLS1|STUB1|TP53|TLR4
9101	0.00035813	0.0051778	22	150	glycoprotein biosynthetic process	POMT2|DPAGT1|ALG8|ALG6|RPN2|TUSC3|POMT1|ALG5|RPN1|ALG3|ALG12|PSEN1|DDOST|DPM1|MAN1A2|DAD1|STT3A|MAN1C1|STT3B|MAN1B1|GCS1|IL17A
6914	0.00040134	0.0057701	10	43	autophagy	MAP1LC3B|MAP1LC3A|LAMP1|RAB24|WIPI1|PSEN1|ATG7|SQSTM1|CTSD|ATG5
44262	0.00040444	0.0057923	43	380	cellular carbohydrate metabolic process	POMT2|DPAGT1|GSK3B|RPN2|TUSC3|POMT1|RPN1|PSEN1|HK2|HK1|LDHA|MAN1A2|MAN1C1|DLAT|PCK2|EPM2A|ALG8|MGAM|PMM1|GOT1|ALG6|GAA|ALG5|TALDO1|ALG3|ALG12|SYNJ2|BPGM|PGD|DDOST|GCK|USF1|DPM1|DAD1|STT3A|GAPDHS|STT3B|MAN1B1|GPD1L|GCS1|ATF3|ATF4|IL17A
9142	0.00040943	0.0058415	17	103	nucleoside triphosphate biosynthetic process	ATP8B4|ATP8A2|ATP8A1|ATP8B2|ATP8B1|ATP13A1|ATP10D|ATP2A3|ATP11C|ATP2A2|ATP1A3|ATP11B|ATP10A|ATP1A2|ATP2C1|ATP1B1|ATP6V0D1
42158	0.00041299	0.0058698	12	59	lipoprotein biosynthetic process	DPM1|PIGT|ALG9|PIGN|GPAA1|PIGP|ALG12|MPPE1|PIGL|PIGG|ZDHHC1|ATG7
51881	0.00041765	0.0059136	5	11	regulation of mitochondrial membrane potential	PRDX3|BCL2|BAX|BAK1|SOD1
16032	0.00045443	0.00641	13	68	viral reproduction	TSG101|DERL1|TAP2|TAP1|FURIN|HCFC2|HTATSF1|USF1|HCFC1|CREB3|RRAGA|VAPB|PPIA
302	0.00048205	0.0067487	15	86	response to reactive oxygen species	PPP1R15B|SPHK1|PARK7|RELA|KLF2|SOD1|PRDX3|PRDX2|PPP2CB|PRDX5|DDIT3|PRDX1|CAT|BCL2|HMOX1
51340	0.00048205	0.0067487	15	86	regulation of ligase activity	RPN2|RPN1|CUL1|PSMA7|PSMA5|PSMA6|UBL5|CCNB1|PSMB5|PSMC6|BAG5|PSMD2|PSME2|PIN1|BUB3
30029	0.00051899	0.0072131	31	249	actin filament-based process	FHOD3|ROCK1|FHOD1|CUL3|ARHGAP17|ATP2C1|CORO1A|ADD1|FGD1|HSP90B1|FGD3|FGD6|NUAK2|NCK1|PRKCI|CORO2B|FMNL3|EHD2|DIAPH3|FMNL2|DAAM1|DLC1|CAPZA1|CAPZA2|BCL2|TRIP10|CALR|TLN1|DBN1|ARF6|ATR
10551	0.00051908	0.0072131	22	154	regulation of gene-specific transcription from RNA polymerase II promoter	FOXA1|ATF2|CEBPA|HDAC2|HDAC3|HDAC1|SIRT1|FOXP3|ETS1|NFKB1|USF1|YY1|AR|PAK1|TBL1XR1|SCAP|CTNNB1|BCOR|TBL1X|TP53|TLR4|TAF1
31668	0.0005362	0.0074234	16	96	cellular response to extracellular stimulus	HSPA5|SPHK1|ASNS|EIF2AK4|PSEN1|SIRT1|USF1|LDHA|MAP1LC3A|NUAK2|CCNE1|HMOX1|SQSTM1|TP53|CTSD|ATG5
7346	0.00054354	0.0074755	24	175	regulation of mitotic cell cycle	FOXA1|APP|CUL7|HDAC3|TRRAP|SPHK1|USP22|RPS6|USP2|ASNS|UBL5|CCNB1|CCND1|MDM2|BCL2|PIN1|CDK10|PIM3|NEK2|PRKCQ|ATM|TP53|BUB1|ILKAP
51100	0.00054571	0.0074755	14	78	negative regulation of binding	GSK3B|HDAC2|PRKCD|CEBPG|PARK7|SIRT1|FOXP3|PRDX2|DDIT3|DNAJA3|CAT|PIM1|RPS3|HMOX1
10149	0.00054796	0.0074755	6	17	senescence	PRKCD|ATM|CALR|FOXM1|TP53|ATR
7032	0.00054796	0.0074755	6	17	endosome organization	USP8|RAB5B|VPS4B|RAB22A|HK2|HK1
9892	0.00056389	0.0076648	82	864	negative regulation of metabolic process	FOXA1|ACADVL|HSP90AB1|SUV39H1|HMGB1|TAZ|PARK2|YY1|VPS72|PSMD2|UBTF|AKT1|TSPYL2|USP4|PRKCD|USP2|PAX5|SIRT1|FOXP3|PSMA5|PSMA6|ILF3|TBL1XR1|TRAF6|PSME2|TP53|PFDN5|VPS28|CEBPA|PRKAA1|HDAC2|TSG101|HDAC3|RPN2|HDAC1|RPN1|FURIN|PSEN1|PSMA7|RELA|PHF21A|PRDX2|CCNB1|PSMB5|BAG5|NSD1|RAB23|IGF2BP1|RPS3|SCAP|TBL1X|BUB3|ZNF148|ATG5|EIF2B5|SMARCE1|SUZ12|EIF2B4|UBE2I|ATP8B1|EIF2AK1|ZBTB16|EIF2AK3|SMARCA5|MRE11A|E…
22415	0.0005687	0.0076786	12	61	viral reproductive process	CREB3|RRAGA|TSG101|VAPB|DERL1|TAP2|TAP1|FURIN|HTATSF1|PPIA|USF1|HCFC1
183	0.00057107	0.0076786	4	7	chromatin silencing at rDNA	SUV39H1|SMARCA5|UBTF|SIRT1
46839	0.00057107	0.0076786	4	7	phospholipid dephosphorylation	INPP5F|PPAP2A|OCRL|SYNJ2
71496	0.00060344	0.0080848	16	97	cellular response to external stimulus	HSPA5|SPHK1|ASNS|EIF2AK4|PSEN1|SIRT1|USF1|LDHA|MAP1LC3A|NUAK2|CCNE1|HMOX1|SQSTM1|TP53|CTSD|ATG5
45787	0.00060813	0.0081185	13	70	positive regulation of cell cycle	FOXA1|APP|SPHK1|USP22|USP2|ASNS|HCFC1|CCNB1|CCND1|PIM1|MDM2|AKT1|CALR
31397	0.00062358	0.0082951	14	79	negative regulation of protein ubiquitination	RPN2|USP4|RPN1|PSMA7|PSMA5|PSMA6|PSMB5|PSMC6|BAG5|PSMD2|PSME2|BUB3|VPS28|ATG5
16311	0.00062848	0.0083307	21	146	dephosphorylation	EPM2A|PTPN1|OCRL|SYNJ2|PTPN23|DUSP6|CDC25A|CDC14A|CDC25B|PPM1G|PPM1A|PPP3CA|PPP6C|PPP2CB|PPM1B|SYNJ1|INPP5F|CTDSP2|PPAP2A|BCL2|ILKAP
9411	0.0006634	0.0087625	12	62	response to UV	CASP7|MAPK8|CCND1|CAT|BCL2|AKT1|UBE4B|GTF2H2|TP53|RELA|USF1|ATR
90181	0.00067701	0.0089108	5	12	regulation of cholesterol metabolic process	PRKAA1|ACADVL|TAP1|SCAP|SOD1
34599	0.00070244	0.009213	11	54	cellular response to oxidative stress	PRDX3|PRDX2|TRAP1|PRDX5|SPHK1|PRDX1|CAT|PIM1|HMOX1|KLF2|SOD1
31667	0.0007287	0.0095241	30	243	response to nutrient levels	PCSK1|CEBPA|RYR2|PSEN1|ADIPOR2|RELA|MAP1LC3A|NUAK2|CCND1|AKT1|HMOX1|CTSD|MEST|ATG5|VCAM1|HSPA5|SPHK1|ASNS|EIF2AK4|SIRT1|USF1|SOD1|SYNJ1|SOAT2|CCNE1|DAD1|DDIT3|BCL2|SQSTM1|TP53
43489	0.00077616	0.010074	6	18	RNA stabilization	ATF2|SYNCRIP|DHX9|IGF2BP1|PABPC1|YBX1
48255	0.00077616	0.010074	6	18	mRNA stabilization	ATF2|SYNCRIP|DHX9|IGF2BP1|PABPC1|YBX1
51443	0.00080353	0.010393	13	72	positive regulation of ubiquitin-protein ligase activity	RPN2|RPN1|CUL1|PSMA7|PSMA5|PSMA6|UBL5|CCNB1|PSMB5|PSMC6|PSMD2|PSME2|PIN1
42157	0.00080782	0.010412	14	81	lipoprotein metabolic process	PIGT|ALG9|PIGN|GPAA1|PIGP|ALG12|ZDHHC1|DPM1|PPT1|ATM|MPPE1|PIGL|PIGG|ATG7
23052	0.00085817	0.011024	247	3127	signaling	ATF2|APP|CERK|TRRAP|ITSN1|ARAF|AKT1|TRIM23|EIF2A|PRKCI|PRKCH|CSNK2A1|STARD8|DAPK3|PRKCD|GAPVD1|AR|AFG3L2|RRAGC|DDIT3|CSNK2B|PRKCQ|PRKD2|ATF6|TP53|RIN2|CERKL|INPP5B|PRDX2|PRDX4|INPP5F|HMOX1|SCAP|SRPK2|TRAP1|CREBBP|STARD13|EIF2AK1|EIF2AK3|EIF2AK2|RAB39B|EIF2AK4|PPT1|HIST1H4H|ATM|CALR|ATR|ARF3|ARF4|PCSK1|ARF1|FAF1|PRKAG1|RAB22A|ARHGAP4|HERPUD1|IKBKB|SMPD2|PPP3CA|HINT1|KIF1B|TMED1|GPR37|DBNL|SPHK1|GM…
23033	0.00093415	0.011958	173	2096	signaling pathway	APP|CERK|IRS1|ITSN1|ARAF|ERO1L|SLK|CCND1|AKT1|TRIM23|EIF2A|PDGFRB|IGFBP1|RAB2B|MAP2K4|CSNK1G3|PRKCI|PRKCH|CSNK2A1|DAPK3|PRKCD|RPS6|TSC2|AR|RAB30|RAB36|RRAGC|CCNE1|TBL1XR1|DDIT3|CSNK2B|SCG5|PRKCQ|PRKD2|ATF6|SQSTM1|TP53|RIN2|CSNK1G2|ARL8B|IFNAR1|CERKL|RAB5B|SHC1|INSIG2|ARL1|ARL2|KLHL12|ADRB1|PSEN1|STK4|ADIPOR2|SLC9A1|STK3|PRDX2|PRDX4|BAG1|HMOX1|SCAP|RAB6A|MAP2K7|MARK2|SRPK2|TRAP1|RAB4A|HSPA5|WFS1|E…
10876	0.00098134	0.01252	21	151	lipid localization	OSBPL8|ATP8B4|ATP8A2|OSBPL6|CHKA|ATP8A1|ATP8B2|ATP8B1|VPS4B|GOT2|ATP10D|OSBPL2|ATP11C|ATP11B|ATP10A|COL4A3BP|SOAT2|OSBP|OSBPL1A|SLC27A5|CFTR
8635	0.0010822	0.013666	4	8	activation of caspase activity by cytochrome c	CASP9|CYCS|BAX|TP53
71108	0.0010822	0.013666	4	8	protein K48-linked deubiquitination	USP8|USP20|USP33|OTUB1
6895	0.0010822	0.013666	4	8	Golgi to endosome transport	MON2|RAB14|AP2A1|WIPI1
43497	0.0011041	0.013666	3	4	regulation of protein heterodimerization activity	BCL2|BAX|BAK1
51708	0.0011041	0.013666	3	4	intracellular protein transport in other organism involved in symbiotic interaction	DERL1|TAP2|TAP1
19060	0.0011041	0.013666	3	4	intracellular transport of viral proteins in host cell	DERL1|TAP2|TAP1
46719	0.0011041	0.013666	3	4	regulation of viral protein levels in host cell	DERL1|TAP2|TAP1
30581	0.0011041	0.013666	3	4	symbiont intracellular protein transport in host	DERL1|TAP2|TAP1
6926	0.0011041	0.013666	3	4	virus-infected cell apoptosis	EIF2AK1|EIF2AK3|EIF2AK2
6979	0.0011169	0.013779	24	184	response to oxidative stress	PPP1R15B|PRNP|TRAP1|TOR1A|SPHK1|PSEN1|PARK7|OXSR1|RELA|KLF2|SOD1|PRDX3|PRDX2|PPP2CB|PRDX5|STK25|DDIT3|PRDX1|CAT|PIM1|BCL2|HMOX1|TLR4|MARK2
43433	0.0011288	0.013834	11	57	negative regulation of transcription factor activity	PRDX2|HDAC2|DDIT3|DNAJA3|CAT|CEBPG|PIM1|RPS3|HMOX1|SIRT1|FOXP3
90048	0.0011288	0.013834	11	57	negative regulation of transcription regulator activity	PRDX2|HDAC2|DDIT3|DNAJA3|CAT|CEBPG|PIM1|RPS3|HMOX1|SIRT1|FOXP3
8610	0.001142	0.01395	38	341	lipid biosynthetic process	DPAGT1|PRKAA1|PIGT|PRKAA2|PIGN|GPAA1|PIGP|PRKAG1|HMGCR|PLA2G6|TAZ|AGPAT1|PIK3C2A|AGPAT2|SMPD2|SPTLC1|HINT2|CEPT1|PCYT1B|ALG9|PCYT1A|CHKB|ELOVL4|DGAT1|CHKA|GGPS1|SPHK1|GBF1|ELOVL6|ALG12|DPM1|ETNK2|FASN|CHPT1|MPPE1|PIGL|PIGG|CFTR
32446	0.0011587	0.014108	26	206	protein modification by small protein conjugation	TSG101|CUL3|CUL1|RNF5|PARK2|VCPIP1|SUMO2|AKT1|TRIM23|EPM2A|UBE2F|SUZ12|FBXO2|AMFR|USP22|UBE2G1|UBE4B|TRAF2|UBE2G2|RBX1|UFM1|TRAF6|MDM2|UFC1|BCL2|STUB1
10038	0.0011641	0.014128	21	153	response to metal ion	PCSK1|PRNP|RYR2|CLIC4|PEF1|SPHK1|PDCD6|TRPC1|ENTPD6|CPOX|NDRG1|ACTB|SOD1|MAPK9|CCNB1|MAPK8|CASP8|CCND1|BCL2|CTNNB1|TFF1
42176	0.0011937	0.014393	13	75	regulation of protein catabolic process	HSP90AB1|RPN2|FAF1|RPN1|FURIN|RELA|IFNG|PSMD2|SUMO2|MDM2|AKT1|STUB1|TAF1
51351	0.0011937	0.014393	13	75	positive regulation of ligase activity	RPN2|RPN1|CUL1|PSMA7|PSMA5|PSMA6|UBL5|CCNB1|PSMB5|PSMC6|PSMD2|PSME2|PIN1
34621	0.0012929	0.015503	39	355	cellular macromolecular complex subunit organization	SEH1L|SRC|ARL2|TAZ|CENPA|H2AFJ|EPS15|NCK1|EIF2A|TSPYL2|SMARCE1|SRPK2|HSP90AA1|H2AFY|H2AFZ|TUBB|H3F3A|RPS6|H2AFX|SMARCA5|NAP1L3|H2AFV|NAP1L1|HIST2H2BE|NAP1L4|H1F0|HIST3H2A|CSNK2B|NDUFS4|TCP1|XRN2|TFAM|HIST1H4H|KIF2C|CALR|LSM14A|TAF1|TUBA8|HIST1H2BC
35467	0.001294	0.015503	31	263	negative regulation of signaling pathway	HDAC3|IRS1|CUL3|FOXM1|TAZ|STK4|RELA|STK3|PRDX2|UBL5|PPP2CB|CCND1|AKT1|PTPN1|HSPA5|PRKCD|TSC2|GTF2H2|SIRT1|DUSP6|TAOK3|SP1|DNAJA3|DLC1|MDM2|PIN1|CALR|TP53|TLR4|PFDN5|EZH1
9991	0.0013759	0.016432	31	264	response to extracellular stimulus	PCSK1|CEBPA|RYR2|PSEN1|ADIPOR2|RELA|LDHA|MAP1LC3A|NUAK2|CCND1|AKT1|HMOX1|CTSD|MEST|ATG5|VCAM1|HSPA5|SPHK1|ASNS|EIF2AK4|SIRT1|USF1|SOD1|SYNJ1|SOAT2|CCNE1|DAD1|DDIT3|BCL2|SQSTM1|TP53
7568	0.0014195	0.016899	20	145	aging	VCAM1|PRKCD|H2AFX|FURIN|FOXM1|SIRT1|RELA|RTN4|SOD1|CASP7|DDIT3|DNAJA3|CANX|BCL2|SCAP|PRKCQ|ATM|CALR|TP53|ATR
10646	0.0014653	0.017388	102	1154	regulation of cell communication	ITSN2|FOXA1|ATF2|SLC35B2|APP|IRS1|ITSN1|PARK2|CCND1|AKT1|PIM2|FBXO8|EIF2A|TSPYL2|PRKCD|TSC2|GAPVD1|AR|SCG5|SQSTM1|TP53|PXK|SHC1|CUL3|PSEN1|STK4|RTN4|STK3|PRDX2|PRDX1|HMOX1|GOT1|HSPA5|IQSEC1|EIF2AK3|ESR1|IL6|SP1|MDM2|REL|PIN1|ATM|CALR|RAB5A|EZH1|ATR|HSP90AB1|PIK3CB|FOXM1|TAZ|IKBKB|PPP3CA|UBL5|CASP8|DBNL|SPHK1|TRAF2|GMIP|ARFGAP3|SIRT1|DUSP6|ARFGAP1|TNFRSF1A|PPM1A|IFNG|TBC1D5|TRAF6|CAT|HCLS1|TLR4|PF…
9165	0.0014758	0.017457	23	177	nucleotide biosynthetic process	ATP8B4|ATP8A2|ATP8A1|ATP8B2|ATP8B1|ATP13A1|ATP10D|ATP2A3|ATP11C|ATP2A2|ATP1A3|ATP11B|ATP10A|ATP1A2|NMNAT2|AK5|ATP2C1|ATP1B1|NMNAT1|ASL|HPRT1|ATP6V0D1|GART
51640	0.00156	0.018395	15	96	organelle localization	COPB2|ARF1|TMED10|SEH1L|COPB1|GBF1|WIPI1|PSEN1|SYNJ2|CENPA|ARFGAP1|GCK|ARCN1|CCNB1|SNAP29
32583	0.0017564	0.020448	26	212	regulation of gene-specific transcription	FOXA1|ATF2|CEBPA|HDAC2|HDAC3|HDAC1|ETS1|RELA|YY1|PAK1|SCAP|TBL1X|SIRT1|FOXP3|NFKB1|USF1|AR|IL6|TBL1XR1|CTNNB1|BCOR|ATF6|TP53|TLR4|PFDN5|TAF1
51259	0.0017407	0.020448	24	190	protein oligomerization	KCNH2|DPAGT1|PRNP|PRKAA2|IRS1|AMFR|EIF2AK3|PRKAG1|TSC2|TRAF2|HK2|TNFRSF1A|CASP8|CAT|PIM1|HMOX1|SMARCAD1|CTNNB1|BAX|ASL|PCBD2|HPRT1|TP53|BIRC3
44087	0.0017532	0.020448	21	158	regulation of cellular component biogenesis	GSK3B|PRKAA1|SRC|FAF1|TSC2|HMGB1|CORO1A|ADD1|PARK2|HCFC1|BAG5|ARPC3|DLC1|CAPZA1|CAPZA2|STUB1|PRKCQ|HSPA1B|ARF6|NCK1|TAF1
70482	0.0017532	0.020448	21	158	response to oxygen levels	RYR2|CREBBP|EGLN3|PRKAA1|VCAM1|ITPR1|ATP1B1|USF1|HK2|HSP90B1|CCNB1|ALDH2|PIM1|UBQLN1|CAPN2|BCL2|HMOX1|SCAP|HYOU1|PRKCQ|TLR4
43122	0.0017667	0.020448	18	127	regulation of I-kappaB kinase/NF-kappaB cascade	SLC35B2|CANT1|GOT1|CFLAR|ATP2C1|RELA|PARK2|TNFRSF1A|IKBKB|PPM1A|CASP8|TRAF6|DNAJA3|REL|HMOX1|PIM2|SQSTM1|TLR4
51439	0.0017669	0.020448	12	69	regulation of ubiquitin-protein ligase activity involved in mitotic cell cycle	PSMA5|PSMA6|CCNB1|PSMB5|PSMC6|RPN2|PSMD2|RPN1|CUL1|PSME2|BUB3|PSMA7
70271	0.0017787	0.020458	51	506	protein complex biogenesis	DPAGT1|GPAA1|IRS1|GTF2B|PRKAG1|TAZ|HK2|CASP8|PIM1|SMARCAD1|NCK1|KCNH2|HSP90AA1|TBP|TUBB|TSC2|TRAF2|TNFRSF1A|CSNK2B|CAT|NDUFS4|TCP1|TFAM|HPRT1|TP53|BIRC3|PRKAA2|SRC|ARL2|CENPA|CCNB1|REPS2|HMOX1|ASL|PCBD2|EPS15|PRNP|CREBBP|AMFR|EIF2AK3|SMARCA5|GTF2H2|CDK7|CAPZA1|CAPZA2|MDM2|CTNNB1|BAX|CALR|TAF1|TUBA8
6461	0.0017787	0.020458	51	506	protein complex assembly	DPAGT1|GPAA1|IRS1|GTF2B|PRKAG1|TAZ|HK2|CASP8|PIM1|SMARCAD1|NCK1|KCNH2|HSP90AA1|TBP|TUBB|TSC2|TRAF2|TNFRSF1A|CSNK2B|CAT|NDUFS4|TCP1|TFAM|HPRT1|TP53|BIRC3|PRKAA2|SRC|ARL2|CENPA|CCNB1|REPS2|HMOX1|ASL|PCBD2|EPS15|PRNP|CREBBP|AMFR|EIF2AK3|SMARCA5|GTF2H2|CDK7|CAPZA1|CAPZA2|MDM2|CTNNB1|BAX|CALR|TAF1|TUBA8
34622	0.0018458	0.020911	35	315	cellular macromolecular complex assembly	SRC|ARL2|TAZ|CENPA|H2AFJ|EPS15|NCK1|EIF2A|TSPYL2|SRPK2|HSP90AA1|H2AFY|H2AFZ|TUBB|H3F3A|RPS6|H2AFX|SMARCA5|NAP1L3|H2AFV|NAP1L1|HIST2H2BE|NAP1L4|H1F0|HIST3H2A|CSNK2B|NDUFS4|TCP1|TFAM|HIST1H4H|CALR|LSM14A|TAF1|TUBA8|HIST1H2BC
42026	0.0018461	0.020911	4	9	protein refolding	DNAJB1|HSP90AA1|BAG1|HSPA1B
45540	0.0018461	0.020911	4	9	regulation of cholesterol biosynthetic process	PRKAA1|TAP1|SCAP|SOD1
46902	0.0018461	0.020911	4	9	regulation of mitochondrial membrane permeability	BCL2|BAK1|BID|TP53
48009	0.0018461	0.020911	4	9	insulin-like growth factor receptor signaling pathway	IRS1|EIF2AK3|AKT1|TSC2
70555	0.0019	0.021457	7	28	response to interleukin-1	PCSK1|PRKCI|SRC|SPHK1|TRAF6|RELA|KLF2
1836	0.0019113	0.02152	6	21	release of cytochrome c from mitochondria	CASP7|BCL2|BAX|BAK1|BID|TP53
9966	0.0019218	0.021573	72	772	regulation of signal transduction	ITSN2|SLC35B2|APP|HSP90AB1|ITSN1|PIK3CB|FOXM1|PARK2|IKBKB|CASP8|AKT1|PIM2|FBXO8|EIF2A|TSPYL2|DBNL|SPHK1|PRKCD|TSC2|TRAF2|GAPVD1|GMIP|ARFGAP3|DUSP6|ARFGAP1|TNFRSF1A|AR|PPM1A|IFNG|TBC1D5|TRAF6|CAT|HCLS1|SQSTM1|TLR4|ARF6|PRKAA1|CANT1|HDAC3|SHC1|CUL3|PSEN1|ATP2C1|AGPAT1|AGPAT2|RELA|FGD1|FGD3|PRDX2|PPP2CB|PAK1|FGD6|PRDX1|HMOX1|PAK3|MAP4K5|FARP2|FARP1|GOT1|IQSEC1|GBF1|EIF2AK3|CFLAR|SOD1|IL6|GOLPH3|TAOK…
51301	0.0019476	0.021797	35	316	cell division	TSG101|SEH1L|ROCK1|CUL3|VPS4B|VPS4A|PIK3CB|TAZ|CDC14A|HK2|CKS1B|CCNB1|CCND1|KATNA1|NEK1|NEK2|BUB3|BUB1|NEK8|NEK9|UBE2I|PDCD6IP|NEK4|ZBTB16|CDC25A|CDC25B|CCNA1|CDK7|CDK6|KIF2A|CCNE1|CDK4|CKS2|KIF2C|ARL8B
6323	0.0019581	0.021849	17	118	DNA packaging	TSPYL2|H2AFY|H2AFZ|H3F3A|H2AFX|SMARCA5|NAP1L3|H2AFV|NAP1L1|CENPA|HIST2H2BE|NAP1L4|H1F0|HIST3H2A|H2AFJ|HIST1H4H|HIST1H2BC
1666	0.0019799	0.022026	20	149	response to hypoxia	RYR2|CREBBP|EGLN3|PRKAA1|VCAM1|ITPR1|ATP1B1|USF1|HK2|HSP90B1|CCNB1|PIM1|UBQLN1|CAPN2|BCL2|HMOX1|SCAP|HYOU1|PRKCQ|TLR4
71103	0.0020521	0.022695	19	139	DNA conformation change	TSPYL2|H2AFY|H2AFZ|H3F3A|H2AFX|SMARCA5|NAP1L3|MRE11A|H2AFV|NAP1L1|HMGB1|CENPA|HIST2H2BE|NAP1L4|H1F0|HIST3H2A|H2AFJ|HIST1H4H|HIST1H2BC
7033	0.0020513	0.022695	9	44	vacuole organization	MAP1LC3A|GAA|PPT1|TPP1|PSEN1|CTSD|HK2|ATG5|HK1
10605	0.002214	0.024413	74	802	negative regulation of macromolecule metabolic process	FOXA1|HSP90AB1|SUV39H1|HMGB1|TAZ|PARK2|YY1|VPS72|PSMD2|UBTF|TSPYL2|USP4|PRKCD|USP2|PAX5|SIRT1|FOXP3|PSMA5|PSMA6|ILF3|TBL1XR1|TRAF6|PSME2|TP53|PFDN5|VPS28|CEBPA|HDAC2|TSG101|HDAC3|RPN2|HDAC1|RPN1|FURIN|PSEN1|PSMA7|RELA|PHF21A|CCNB1|PSMB5|BAG5|NSD1|RAB23|IGF2BP1|RPS3|TBL1X|BUB3|ZNF148|ATG5|EIF2B5|SMARCE1|SUZ12|EIF2B4|UBE2I|ATP8B1|EIF2AK1|ZBTB16|EIF2AK3|SMARCA5|MRE11A|EIF2AK4|PA2G4|NFKB1|RPS26|IL6|P…
23051	0.0022684	0.024866	72	777	regulation of signaling process	ITSN2|SLC35B2|APP|HSP90AB1|ITSN1|PIK3CB|FOXM1|PARK2|IKBKB|CASP8|AKT1|PIM2|FBXO8|EIF2A|TSPYL2|DBNL|SPHK1|PRKCD|TSC2|TRAF2|GAPVD1|GMIP|ARFGAP3|DUSP6|ARFGAP1|TNFRSF1A|AR|PPM1A|IFNG|TBC1D5|TRAF6|CAT|HCLS1|SQSTM1|TLR4|ARF6|PRKAA1|CANT1|HDAC3|SHC1|CUL3|PSEN1|ATP2C1|AGPAT1|AGPAT2|RELA|FGD1|FGD3|PRDX2|PPP2CB|PAK1|FGD6|PRDX1|HMOX1|PAK3|MAP4K5|FARP2|FARP1|GOT1|IQSEC1|GBF1|EIF2AK3|CFLAR|SOD1|IL6|GOLPH3|TAOK…
6163	0.0022641	0.024866	22	172	purine nucleotide metabolic process	ATP8B4|ATP8A2|ATP8A1|ATP8B2|ATP8B1|ATP13A1|VPS4B|ATP10D|ATP2A3|ATP11C|ATP2A2|ATP1A3|ATP11B|ATP10A|ATP1A2|AK5|ATP2C1|ATP1B1|ASL|HPRT1|ATP6V0D1|GART
7006	0.0023634	0.025831	7	29	mitochondrial membrane organization	HSP90AA1|BCL2|BAK1|BID|DNM1L|TAZ|TP53
44093	0.0024551	0.026665	61	639	positive regulation of molecular function	FOXA1|ATF2|CERK|IRS1|PDCD6|PRKAG1|PIK3CB|HMGB1|IKBKB|CASP9|UBL5|CCND1|PSMD2|PIM1|AKT1|DBNL|SPHK1|TSC2|TRAF2|SENP1|PSMA5|PSMA6|IFNG|TRAF6|CAT|PPAP2A|PSME2|TP53|TLR4|CERKL|PRKAA1|RPN2|SHC1|RPN1|CEBPG|CUL1|ADRB1|PSEN1|PSMA7|RELA|ADD1|PRDX3|PRDX2|PAK1|CCNB1|PSMB5|RPS3|MAP4K5|HSPA5|EIF2AK3|MRE11A|SOD1|IL6|PSMC6|DNAJA3|DLC1|BCL2|PIN1|CYCS|BAX|TPP1
34404	0.0024611	0.026665	23	184	nucleobase, nucleoside and nucleotide biosynthetic process	ATP8B4|ATP8A2|ATP8A1|ATP8B2|ATP8B1|ATP13A1|ATP10D|ATP2A3|ATP11C|ATP2A2|ATP1A3|ATP11B|ATP10A|ATP1A2|NMNAT2|AK5|ATP2C1|ATP1B1|NMNAT1|ASL|HPRT1|ATP6V0D1|GART
34654	0.0024611	0.026665	23	184	nucleobase, nucleoside, nucleotide and nucleic acid biosynthetic process	ATP8B4|ATP8A2|ATP8A1|ATP8B2|ATP8B1|ATP13A1|ATP10D|ATP2A3|ATP11C|ATP2A2|ATP1A3|ATP11B|ATP10A|ATP1A2|NMNAT2|AK5|ATP2C1|ATP1B1|NMNAT1|ASL|HPRT1|ATP6V0D1|GART
9628	0.0024802	0.026794	42	404	response to abiotic stimulus	APP|HDAC2|CLPB|DHX9|SLC2A1|HSPB1|ADRB1|ATP1A2|RELA|ERO1L|SLC9A1|SMPD2|PAK1|CCNB1|CASP7|MAPK8|SLK|CASP8|CCND1|AKT1|RBBP7|SLC12A2|EIF2B5|EIF2B4|VCAM1|HSPA1L|H2AFX|ASNS|UBE4B|GTF2H2|USF1|SOD1|DNAJA1|COPS3|DNAJA3|CAT|DNAJA2|BCL2|PRKCQ|ATM|TP53|ATR
45862	0.0024895	0.026818	8	37	positive regulation of proteolysis	HDAC2|IFNG|SUMO2|MDM2|AKT1|FURIN|STUB1|TAF1
31331	0.0025847	0.027244	10	54	positive regulation of cellular catabolic process	IFNG|IRS1|SUMO2|MDM2|GAPDHS|AKT1|FURIN|STUB1|PIM2|TAF1
33688	0.0026238	0.027244	3	5	regulation of osteoblast proliferation	EIF2AK1|BCL2|EIF2AK2
10870	0.0026238	0.027244	3	5	positive regulation of receptor biosynthetic process	HDAC2|HDAC1|SCAP
2724	0.0026238	0.027244	3	5	regulation of T cell cytokine production	TRAF6|TRAF2|FOXP3
70231	0.0026238	0.027244	3	5	T cell apoptosis	DNAJA3|RPS6|AKT1
46335	0.0026238	0.027244	3	5	ethanolamine biosynthetic process	CHKB|CHKA|ETNK2
46337	0.0026238	0.027244	3	5	phosphatidylethanolamine metabolic process	CHKB|CHKA|ETNK2
46856	0.0026238	0.027244	3	5	phosphoinositide dephosphorylation	INPP5F|OCRL|SYNJ2
30970	0.0026238	0.027244	3	5	retrograde protein transport, ER to cytosol	DERL1|DERL2|SEC61B
6580	0.0026238	0.027244	3	5	ethanolamine metabolic process	CHKB|CHKA|ETNK2
6646	0.0026238	0.027244	3	5	phosphatidylethanolamine biosynthetic process	CHKB|CHKA|ETNK2
6924	0.0026238	0.027244	3	5	activation-induced cell death of T cells	DNAJA3|RPS6|AKT1
32057	0.0026238	0.027244	3	5	negative regulation of translational initiation in response to stress	EIF2B5|EIF2B4|EIF2AK3
10627	0.002667	0.027615	35	322	regulation of intracellular protein kinase cascade	SLC35B2|CANT1|HDAC3|ITSN1|FOXM1|ATP2C1|RELA|PARK2|IKBKB|PAK1|CASP8|PRDX1|AKT1|HMOX1|PIM2|MAP4K5|DBNL|GOT1|TSC2|TRAF2|CFLAR|DUSP6|TNFRSF1A|AR|PPM1A|IL6|TAOK3|IFNG|TRAF6|DNAJA3|REL|HCLS1|CTNNB1|SQSTM1|TLR4
6350	0.0027127	0.028011	37	346	transcription	CEBPA|CEBPB|CEBPD|GTF2B|NRF1|YBX1|FOXM1|ETS1|NFIL3|CCRN4L|TBP|SMARCA5|GTF3A|TRIP4|PAX5|GTF2H2|ESR1|NFKB1|USF1|HCFC1|AR|CREB3|CDK7|COPS5|POLR3B|RRAGC|FUBP3|NACA|DDIT3|XRN2|POLR1D|TCEA1|TFAM|TP53|NFE2L1|NFE2L2|TAF1
6446	0.0028308	0.02915	9	46	regulation of translational initiation	EIF2B5|EIF5B|EIF2B4|EIF2AK1|EIF2AK3|HSPB1|EIF2AK4|EIF2S1|EIF2A
51983	0.0029161	0.029783	4	10	regulation of chromosome segregation	CCNB1|KIF2C|BUB3|BUB1
14074	0.0029161	0.029783	4	10	response to purine	RYR2|PRKAA2|CCNE1|BCL2
32026	0.0029161	0.029783	4	10	response to magnesium ion	RYR2|CCND1|SPHK1|ENTPD6
31145	0.0029797	0.029941	11	64	anaphase-promoting complex-dependent proteasomal ubiquitin-dependent protein catabolic process	PSMA5|PSMA6|CCNB1|PSMB5|PSMC6|RPN2|PSMD2|RPN1|PSME2|BUB3|PSMA7
70925	0.0029754	0.029941	10	55	organelle assembly	MAP1LC3A|HDAC3|TUBB|RPS6|PSEN1|CENPA|CORO1A|CTSD|ATG5|EIF2A
16050	0.0029754	0.029941	10	55	vesicle organization	COPB2|ARF1|PRKCI|COPB1|GBF1|BCL2|CORO1A|EPS15|ARFGAP1|ARCN1
33013	0.0029735	0.029941	8	38	tetrapyrrole metabolic process	UROD|EIF2AK1|CPOX|HMOX1|DBI|NRF1|NFE2L1|ATR
34614	0.0029735	0.029941	8	38	cellular response to reactive oxygen species	PRDX3|PRDX2|PRDX5|SPHK1|PRDX1|CAT|KLF2|SOD1
6778	0.0029735	0.029941	8	38	porphyrin metabolic process	UROD|EIF2AK1|CPOX|HMOX1|DBI|NRF1|NFE2L1|ATR
16486	0.002988	0.029944	5	16	peptide hormone processing	PCSK2|PCSK1|SCG5|FURIN|PCSK6
45786	0.0030207	0.030191	22	176	negative regulation of cell cycle	TSPYL2|PRNP|HDAC2|TSG101|HDAC3|HDAC1|CUL3|CUL1|PA2G4|ETS1|PPM1G|CREB3|CDK6|IFNG|DDIT3|MYC|BCL2|ATM|CALR|TP53|BUB1|ILKAP
34504	0.003144	0.031339	14	93	protein localization in nucleus	RANBP2|PDIA3|ZBTB16|TSC2|NCKIPSD|PPP3CA|IFNG|LMNA|MDM2|AKT1|MAPK1|SEC61B|TP53|RBM22
48538	0.0031729	0.031543	6	23	thymus development	PRDX2|BCL2L11|BCL2|CTNNB1|PSEN1|SOD1
6606	0.0032465	0.03219	12	74	protein import into nucleus	NCKIPSD|RANBP2|PDIA3|PPP3CA|IFNG|LMNA|AKT1|TSC2|MAPK1|SEC61B|TP53|RBM22
46483	0.0032834	0.032469	36	338	heterocycle metabolic process	ATP8A2|ATP8A1|VPS4B|ATP10D|ATP2A3|CPOX|ATP2A2|ATP1A3|ATP10A|DBI|ATP1A2|NRF1|AK5|ATP2C1|ALDH1L2|UROD|HMOX1|MAPK1|ASL|PCBD2|ATP8B4|ATP8B2|ENTPD4|ATP8B1|ATP13A1|EIF2AK1|ATP11C|ATP11B|ATP1B1|CYP2E1|P4HB|HPRT1|ATP6V0D1|GART|NFE2L1|ATR
51437	0.0033768	0.033217	11	65	positive regulation of ubiquitin-protein ligase activity involved in mitotic cell cycle	PSMA5|PSMA6|CCNB1|PSMB5|PSMC6|RPN2|PSMD2|RPN1|CUL1|PSME2|PSMA7
43392	0.0033768	0.033217	11	65	negative regulation of DNA binding	PRDX2|HDAC2|DDIT3|DNAJA3|CAT|CEBPG|PIM1|RPS3|HMOX1|SIRT1|FOXP3
43254	0.0034747	0.03409	14	94	regulation of protein complex assembly	GSK3B|SRC|FAF1|HMGB1|CORO1A|ADD1|HCFC1|ARPC3|CAPZA1|CAPZA2|STUB1|ARF6|NCK1|TAF1
50790	0.0035012	0.03426	81	908	regulation of catalytic activity	ATF2|APP|CERK|IRS1|PDCD6|PRKAG1|PIK3CB|HMGB1|TAZ|HERPUD1|CKS1B|CASP9|UBL5|CCND1|PSMD2|PIM1|AKT1|TSPYL2|DBNL|SPHK1|TSC2|TRAF2|GMIP|ARFGAP3|SIRT1|DUSP6|CDC25A|ARFGAP1|SENP1|PSMA5|AR|PSMA6|IFNG|TBC1D5|TRAF6|PPAP2A|CKS2|PSME2|AMPH|TP53|TLR4|CERKL|PRKAA1|PXK|RPN2|SHC1|RPN1|CUL1|FURIN|ADRB1|PSEN1|PSMA7|FGD1|HSP90B1|PRDX3|FGD3|PRDX2|PAK1|CCNB1|PSMB5|FGD6|BAG5|RPS3|BUB3|MAP4K5|PAK2|HSPA5|EIF2AK3|MRE11A|N…
60	0.0035463	0.034611	7	31	protein import into nucleus, translocation	IFNG|LMNA|AKT1|MAPK1|SEC61B|TP53|RBM22
6605	0.003668	0.035706	24	201	protein targeting	RANBP2|PDIA3|PRKCI|SSR2|SRPR|SSR3|TOMM34|TSC2|DBI|NCKIPSD|PPP3CA|IFNG|SEC61G|TOMM70A|LMNA|AKT1|SSR1|MAPK1|CALR|SEC61B|BID|TP53|SEC63|RBM22
51651	0.0038153	0.036947	11	66	maintenance of location in cell	PDIA3|SEH1L|KDELR1|GPAA1|GAA|FAF1|KDELR2|SRI|KDELR3|BUB3|TLN1
30258	0.0038153	0.036947	11	66	lipid modification	ACADVL|INPP5F|SOAT2|PPAP2A|PIK3C3|OCRL|PIK3CB|SYNJ2|PIK3C2A|ADIPOR2|PIK3CG
30099	0.0038333	0.037025	14	95	myeloid cell differentiation	CEBPA|ZBTB16|RPS6|CEBPG|PSEN1|BPGM|PRDX3|SNRK|CASP8|SP1|TRAF6|SP3|TCEA1|HCLS1
51291	0.0038976	0.037549	10	57	protein heterooligomerization	KCNH2|PRKAA2|CASP8|IRS1|PRKAG1|CTNNB1|TSC2|PCBD2|TNFRSF1A|BIRC3
6829	0.0039969	0.038285	6	24	zinc ion transport	SLC39A6|SLC39A8|SLC39A12|SLC39A7|SLC39A14|SLC39A4
16575	0.0040047	0.038285	5	17	histone deacetylation	HDAC2|HDAC3|HDAC1|HDAC11|SIRT1
70534	0.0040047	0.038285	5	17	protein K63-linked ubiquitination	TRAF6|UBE2G1|TRAF2|RNF5|PARK2
51704	0.0043979	0.039141	71	785	multi-organism process	PCSK1|APP|SUV39H1|GTF2B|HSPB1|SYNCRIP|SLK|CASP8|ALDH2|PIM2|TRIM23|TBP|PDCD6IP|SPHK1|PLA2G4B|TAP2|TAP1|SIRT1|HIST2H2BE|TNFRSF1A|HCFC1|AR|CREB3|RRAGA|IFNG|ATF7|TP53|PPIA|TLR4|IFNAR1|HIST1H2BC|RTN3|CEBPA|TSG101|SRC|HDAC1|COPB1|DERL1|CUL1|CENPA|ADIPOR2|PSMA7|RELA|PRDX3|PRDX2|PSMB5|PCBP2|MAPK1|PAK2|MAPK3|CREBBP|VCAM1|UBE2I|EIF2AK1|EIF2AK2|CFLAR|ESR1|SOD1|IL6|CDK6|POLR3B|NACA|SP1|VAPB|SP3|MDM2|BCL2|FBX…
43085	0.0043897	0.039141	53	554	positive regulation of catalytic activity	ATF2|CERK|IRS1|PDCD6|PRKAG1|PIK3CB|HMGB1|CASP9|UBL5|CCND1|PSMD2|PIM1|AKT1|DBNL|SPHK1|TSC2|TRAF2|SENP1|PSMA5|PSMA6|IFNG|TRAF6|PPAP2A|PSME2|TP53|TLR4|CERKL|PRKAA1|RPN2|SHC1|RPN1|CUL1|ADRB1|PSEN1|PSMA7|PRDX2|PAK1|CCNB1|PSMB5|RPS3|MAP4K5|HSPA5|EIF2AK3|MRE11A|SOD1|PSMC6|DNAJA3|DLC1|BCL2|PIN1|CYCS|BAX|TPP1
51235	0.0041919	0.039141	13	86	maintenance of location	PDIA3|SEH1L|KDELR1|GPAA1|GAA|FAF1|SRI|HSP90B1|KDELR2|KDELR3|CALR|BUB3|TLN1
51352	0.004298	0.039141	11	67	negative regulation of ligase activity	PSMA5|PSMA6|PSMB5|PSMC6|BAG5|RPN2|PSMD2|RPN1|PSME2|BUB3|PSMA7
51444	0.004298	0.039141	11	67	negative regulation of ubiquitin-protein ligase activity	PSMA5|PSMA6|PSMB5|PSMC6|BAG5|RPN2|PSMD2|RPN1|PSME2|BUB3|PSMA7
31334	0.0042843	0.039141	7	32	positive regulation of protein complex assembly	GSK3B|SRC|FAF1|STUB1|ARF6|NCK1|TAF1
43516	0.0043438	0.039141	4	11	regulation of DNA damage response, signal transduction by p53 class mediator	MDM2|ATM|SIRT1|ATR
61077	0.0043438	0.039141	4	11	chaperone-mediated protein folding	DNAJB1|TOR1A|BAG1|ERO1L
45022	0.0043438	0.039141	4	11	early endosome to late endosome transport	SNX16|VPS4B|HK2|HK1
31293	0.0043438	0.039141	4	11	membrane protein intracellular domain proteolysis	TRAF6|PSEN1|NFKB1|RELA
32792	0.0043897	0.039141	2	2	negative regulation of CREB transcription factor activity	DDIT3|FOXP3
32898	0.0043897	0.039141	2	2	neurotrophin production	FURIN|PCSK6
32902	0.0043897	0.039141	2	2	nerve growth factor production	FURIN|PCSK6
34349	0.0043897	0.039141	2	2	glial cell apoptosis	BCL2|BID
51097	0.0043897	0.039141	2	2	negative regulation of helicase activity	SIRT1|TP53
10248	0.0043897	0.039141	2	2	establishment or maintenance of transmembrane electrochemical gradient	BAX|BAK1
51563	0.0043897	0.039141	2	2	smooth endoplasmic reticulum calcium ion homeostasis	APP|PSEN1
51583	0.0043897	0.039141	2	2	dopamine uptake	PARK7|PARK2
19042	0.0043897	0.039141	2	2	latent virus infection	CREB3|HCFC1
19046	0.0043897	0.039141	2	2	reactivation of latent virus	CREB3|HCFC1
43653	0.0043897	0.039141	2	2	mitochondrial fragmentation involved in apoptosis	BAX|DNM1L
51934	0.0043897	0.039141	2	2	catecholamine uptake involved in synaptic transmission	PARK7|PARK2
19550	0.0043897	0.039141	2	2	glutamate catabolic process to aspartate	GOT1|GOT2
19551	0.0043897	0.039141	2	2	glutamate catabolic process to 2-oxoglutarate	GOT1|GOT2
71218	0.0043897	0.039141	2	2	cellular response to misfolded protein	STUB1|RNF5
71480	0.0043897	0.039141	2	2	cellular response to gamma radiation	ATM|ATR
46967	0.0043897	0.039141	2	2	cytosol to ER transport	TAP2|TAP1
6532	0.0043897	0.039141	2	2	aspartate biosynthetic process	GOT1|GOT2
16320	0.0043897	0.039141	2	2	endoplasmic reticulum membrane fusion	VCPIP1|BNIP1
34101	0.0044187	0.039233	9	49	erythrocyte homeostasis	SP1|PRDX1|SP3|RPS6|CEBPG|TCEA1|HMOX1|HCLS1|BPGM
17038	0.0044438	0.039362	16	117	protein import	RANBP2|PDIA3|TOMM34|TSC2|DBI|NCKIPSD|PPP3CA|IFNG|TOMM70A|LMNA|AKT1|MAPK1|SEC61B|BID|TP53|RBM22
6357	0.0045313	0.039871	68	747	regulation of transcription from RNA polymerase II promoter	FOXA1|ATF2|APP|HMGB1|TAZ|ETS1|YY1|VPS72|MYC|PUS1|USP2|PAX5|HCFC2|SIRT1|FOXP3|TNFRSF1A|AR|CREB3|PAX8|TBL1XR1|TRAF6|ATF6|SQSTM1|TP53|TLR4|BLZF1|ATF4|CEBPA|SMARCD1|HDAC2|CEBPB|HDAC3|HDAC1|CEBPG|FOXK2|NRF1|HTATSF1|RELA|PHF21A|PSMC3IP|PAK1|NSD1|HMOX1|SCAP|TBL1X|ZNF148|SMARCE1|SUZ12|CREBBP|NFYC|SMARCA5|FOXN1|NFKB1|USF1|FOSL2|KLF7|IL6|CDK7|SP1|MDM2|TCEA1|CTNNB1|SP7|CALR|BCOR|LPIN2|IL17A|TAF1
42035	0.0045332	0.039871	12	77	regulation of cytokine biosynthetic process	IL6|CEBPB|IFNG|TRAF6|CEBPG|IGF2BP1|REL|HMOX1|PRKCQ|FOXP3|TLR4|RELA
51170	0.0045332	0.039871	12	77	nuclear import	NCKIPSD|RANBP2|PDIA3|PPP3CA|IFNG|LMNA|AKT1|TSC2|MAPK1|SEC61B|TP53|RBM22
32880	0.0045683	0.040085	21	171	regulation of protein localization	PCSK1|GSK3B|MBTPS1|PRKCI|SPHK1|FAF1|GAPVD1|TAZ|SIRT1|FOXP3|SCAMP5|CCNB1|IL6|RAB14|IFNG|PRDX1|TRAF6|BCL2|AKT1|PRKCQ|TLR4
43280	0.0048281	0.042167	11	68	positive regulation of caspase activity	CASP9|PDCD6|DNAJA3|DLC1|EIF2AK3|RPS3|CYCS|BAX|HMGB1|TP53|SENP1
10952	0.0048281	0.042167	11	68	positive regulation of peptidase activity	CASP9|PDCD6|DNAJA3|DLC1|EIF2AK3|RPS3|CYCS|BAX|HMGB1|TP53|SENP1
55067	0.0048729	0.042459	8	41	monovalent inorganic cation homeostasis	SLC9A2|SLC12A5|SLC9A6|MAFG|SLC9A9|PPT1|HK2|SLC9A1
43488	0.0049691	0.043072	6	25	regulation of mRNA stability	ATF2|SYNCRIP|DHX9|IGF2BP1|PABPC1|YBX1
70301	0.0049691	0.043072	6	25	cellular response to hydrogen peroxide	PRDX3|PRDX2|SPHK1|PRDX1|CAT|KLF2
43353	0.0049893	0.043072	3	6	enucleate erythrocyte differentiation	SP1|SP3|CEBPG
32055	0.0049893	0.043072	3	6	negative regulation of translation in response to stress	EIF2B5|EIF2B4|EIF2AK3
6919	0.0050322	0.043342	10	59	activation of caspase activity	CASP9|PDCD6|DNAJA3|DLC1|EIF2AK3|RPS3|CYCS|BAX|TP53|SENP1
52548	0.0050933	0.043767	14	98	regulation of endopeptidase activity	HSPA5|PDCD6|EIF2AK3|FURIN|HMGB1|HERPUD1|SENP1|CASP9|DNAJA3|DLC1|RPS3|CYCS|BAX|TP53
6885	0.0051327	0.044005	7	33	regulation of pH	SLC9A2|SLC12A5|SLC9A6|MAFG|SLC9A9|PPT1|SLC9A1
737	0.0052464	0.044571	5	18	DNA catabolic process, endonucleolytic	ENDOG|PPT1|CYCS|BAX|SOD1
2718	0.0052464	0.044571	5	18	regulation of cytokine production involved in immune response	TRAF6|HMOX1|TRAF2|FOXP3|TLR4
70997	0.0052464	0.044571	5	18	neuron death	APP|PIGT|BAG5|BCL2|BID
6309	0.0052464	0.044571	5	18	DNA fragmentation involved in apoptotic nuclear change	ENDOG|PPT1|CYCS|BAX|SOD1
8284	0.0053628	0.045456	45	459	positive regulation of cell proliferation	HDAC2|SHC1|IRS1|HDAC1|CUL3|DERL2|FOXM1|TAZ|CORO1A|RELA|PRDX3|RPS4X|CCNB1|CAPNS1|CCND1|MYC|HMOX1|SSR1|MAPK1|CAPN1|NCK1|PDGFRB|SUZ12|VCAM1|SPHK1|NAP1L1|ESR1|CDC25B|FOSL2|IL6|CDK6|IFNG|CDK4|TRAF6|DNAJA3|NDUFS4|DNAJA2|MDM2|BCL2|HCLS1|CTNNB1|PRKCQ|CALR|TLR4|ATF3
5975	0.0054327	0.045924	50	522	carbohydrate metabolic process	POMT2|DPAGT1|GSK3B|TUSC3|POMT1|HK2|HK1|ALDH2|MAN1A2|AKT1|DLAT|GUSB|EPM2A|ALG8|ALG6|GAA|ALG5|TALDO1|ALG3|ALG12|BPGM|PGD|DDOST|DPM1|AR|DAD1|GAPDHS|TFF1|MAN1B1|GCS1|HAGH|ATF3|ATF4|RPN2|RPN1|PSEN1|GANAB|LDHA|MAN1C1|PCK2|MGAM|PMM1|GOT1|SYNJ2|GCK|USF1|STT3A|STT3B|GPD1L|IL17A
51099	0.0054426	0.045924	15	109	positive regulation of binding	FOXA1|SPHK1|CEBPG|EIF2AK3|TRAF2|HMGB1|RELA|ADD1|IKBKB|PRDX3|IL6|TRAF6|CAT|TPP1|TLR4
33044	0.0056775	0.047691	8	42	regulation of chromosome organization	CCNB1|MYC|TPP1|PAX5|BCOR|FOXP3|TP53|BUB1
42102	0.0056775	0.047691	8	42	positive regulation of T cell proliferation	IL6|VCAM1|IFNG|TRAF6|DNAJA3|PRKCQ|CORO1A|NCK1
33043	0.0057914	0.048539	27	243	regulation of organelle organization	CUL7|CLIC4|CORO1A|ADD1|PARK2|UBL5|CCNB1|MYC|NEK2|BUB1|NCK1|TSC2|PAX5|FOXP3|GOLPH3|ARPC3|DLC1|CAPZA1|CAPZA2|PIN1|CTNNB1|PRKCQ|TPP1|ATM|BCOR|TP53|ARF6
44092	0.005921	0.049514	38	375	negative regulation of molecular function	GSK3B|HDAC2|PXK|RPN2|RPN1|CEBPG|PSEN1|PARK7|TAZ|PSMA7|HERPUD1|PRDX3|PRDX2|PSMB5|BAG5|PSMD2|PIM1|RPS3|AKT1|HMOX1|BUB3|PAK2|HSPA5|PRKCD|TSC2|GMIP|SIRT1|FOXP3|DUSP6|NFKB1|PSMA5|PSMA6|PSMC6|DDIT3|DNAJA3|CAT|PSME2|TP53
