# Supplementary material for: The unfolded protein response and its potential role in Huntington's disease elucidated by a systems biology approach
Source: F1000Res. 2016 Mar 2;4:103. Originally published 2015 May 1. [Version 2] doi: 10.12688/f1000research.6358.2 (PMC4758378; doi:10.12688/f1000research.6358.2)
Supplement: Raw data for Kalathur et al., 2015 ‘The unfolded protein response and its potential role in Huntington ´s disease elucidated by a systems biology approach’ — Data file 1. Legend: Lists of upregulated genes in 6 murine and 1 human (first sheet), and in at least 4 murine and 1 human HD model (second sheet). Data file 2. Lists of downregulated genes in 5 datasets (first sheet) and in at least 4 datasets (second sheet). Data file 3. Lists of upregulated UPR genes with stress response elements in the promoter regions (-1000bp to +500bp). Results for highly stringent gene list (UPR genes uprgulated in 6 murine and 1 human HD model) are show on sheet 1; results for less stringent gene list (upregulated in at least 4 murine and 1 human HD model) are displayed on sheet 2. Data file 4. List of all the biological processes that are enriched amongin differentially regulated UPR genes. Results for UPR gene list of high stringency are show on sheet 1; results for gene list of lower stringency are displayed on sheet 2. Data file 5. List of all the pathways that are enriched among upregulated UPR genes. Results for UPR gene list of high stringency are show on sheet 1; results for gene list of lower stringency are displayed on sheet 2. Data file 6. List of components of UPR interactome shown in Figure 6 Data file 7. List of genes common between UPR and Apoptosis Data file 8. List of proteins that interact with HTT directly or indirectly. Data file 9. List of 53 proteins that were found in the intersection of HTT interactors, HDTT and differentially regulated UPR genes (of lower stringeny). It includes the 13 proteins from table 3 that were identified using the high stringency list of differentially regulated UPR genes. Spearman correlation coefficients and the corresponding estimated fdr for correlation or anti correlation, respectively, describe the observed correlation of gene expression and the length of polyglutamine tract in HD mice. [file f1000research-4-8528-s0000.tgz › Supplementary_data_file5.R1.xlsx]

## Sheet: High stringency UPR-HD up
Gene Set Name	# Genes in Gene Set (K)	Description	# Genes in Overlap (k)	k/K	p-value	FDR
REACTOME_METABOLISM_OF_PROTEINS	518	Genes involved in Metabolism of proteins	13	0.0251	3.54e-09	1.28e-06
REACTOME_ASPARAGINE_N_LINKED_GLYCOSYLATION	81	Genes involved in Asparagine N-linked glycosylation	7	0.0864	3.79e-09	1.28e-06
REACTOME_DIABETES_PATHWAYS	133	Genes involved in Diabetes pathways	7	0.0526	1.2e-07	2.04e-05
REACTOME_UNFOLDED_PROTEIN_RESPONSE	80	Genes involved in Unfolded Protein Response	6	0.075	1.21e-07	2.04e-05
REACTOME_IMMUNE_SYSTEM	933	Genes involved in Immune System	14	0.015	5e-07	6.74e-05
REACTOME_POST_TRANSLATIONAL_PROTEIN_MODIFICATION	188	Genes involved in Post-translational protein modification	7	0.0372	1.25e-06	0.00014
REACTOME_CALNEXIN_CALRETICULIN_CYCLE	11	Genes involved in Calnexin/calreticulin cycle	3	0.2727	3.67e-06	0.000354
REACTOME_N_GLYCAN_TRIMMING_IN_THE_ER_AND_CALNEXIN_CALRETICULIN_CYCLE	13	Genes involved in N-glycan trimming in the ER and Calnexin/Calreticulin cycle	3	0.2308	6.34e-06	0.000534
REACTOME_ADAPTIVE_IMMUNE_SYSTEM	539	Genes involved in Adaptive Immune System	9	0.0167	2.62e-05	0.00196
REACTOME_MEMBRANE_TRAFFICKING	129	Genes involved in Membrane Trafficking	5	0.0388	3.61e-05	0.00242
REACTOME_SIGNALLING_BY_NGF	217	Genes involved in Signalling by NGF	6	0.0276	3.96e-05	0.00242
REACTOME_PI3K_CASCADE	71	Genes involved in PI3K Cascade	4	0.0563	5.28e-05	0.00291
REACTOME_ACTIVATION_OF_GENES_BY_ATF4	26	Genes involved in Activation of Genes by ATF4	3	0.1154	5.61e-05	0.00291
REACTOME_SLC_MEDIATED_TRANSMEMBRANE_TRANSPORT	241	Genes involved in SLC-mediated transmembrane transport	6	0.0249	7.07e-05	0.0033
REACTOME_PERK_REGULATED_GENE_EXPRESSION	29	Genes involved in PERK regulated gene expression	3	0.1034	7.83e-05	0.0033
REACTOME_PKB_MEDIATED_EVENTS	29	Genes involved in PKB-mediated events	3	0.1034	7.83e-05	0.0033
REACTOME_CLASS_I_MHC_MEDIATED_ANTIGEN_PROCESSING_PRESENTATION	251	Genes involved in Class I MHC mediated antigen processing & presentation	6	0.0239	8.84e-05	0.0035
REACTOME_INSULIN_RECEPTOR_SIGNALLING_CASCADE	87	Genes involved in Insulin receptor signalling cascade	4	0.046	0.000117	0.00438
REACTOME_TRANSMEMBRANE_TRANSPORT_OF_SMALL_MOLECULES	413	Genes involved in Transmembrane transport of small molecules	7	0.0169	0.000193	0.00685
REACTOME_SIGNALING_BY_INSULIN_RECEPTOR	108	Genes involved in Signaling by Insulin receptor	4	0.037	0.000269	0.00869

## Sheet: Low stringency UPR-HD up
Gene Set Name	# Genes in Gene Set (K)	Description	# Genes in Overlap (k)	k/K	p-value	FDR
REACTOME_UNFOLDED_PROTEIN_RESPONSE	80	Genes involved in Unfolded Protein Response	55	0.6875	5.6e-72	3.77e-69
REACTOME_DIABETES_PATHWAYS	133	Genes involved in Diabetes pathways	62	0.4662	5.87e-66	1.98e-63
REACTOME_IMMUNE_SYSTEM	933	Genes involved in Immune System	116	0.1243	8.81e-52	1.98e-49
REACTOME_ACTIVATION_OF_CHAPERONE_GENES_BY_XBP1S	46	Genes involved in Activation of Chaperone Genes by XBP1(S)	33	0.7174	1.24e-44	2.09e-42
REACTOME_METABOLISM_OF_PROTEINS	518	Genes involved in Metabolism of proteins	79	0.1525	7.51e-42	1.01e-39
REACTOME_ADAPTIVE_IMMUNE_SYSTEM	539	Genes involved in Adaptive Immune System	71	0.1317	1.73e-33	1.94e-31
REACTOME_ASPARAGINE_N_LINKED_GLYCOSYLATION	81	Genes involved in Asparagine N-linked glycosylation	32	0.3951	9.59e-32	9.23e-30
REACTOME_APOPTOSIS	148	Genes involved in Apoptosis	38	0.2568	2.2e-29	1.86e-27
REACTOME_CELL_CYCLE	421	Genes involved in Cell Cycle	58	0.1378	1.38e-28	1.03e-26
REACTOME_POST_TRANSLATIONAL_PROTEIN_MODIFICATION	188	Genes involved in Post-translational protein modification	39	0.2074	2.34e-26	1.58e-24
REACTOME_SIGNALLING_BY_NGF	217	Genes involved in Signalling by NGF	40	0.1843	6.08e-25	3.72e-23
REACTOME_PERK_REGULATED_GENE_EXPRESSION	29	Genes involved in PERK regulated gene expression	18	0.6207	4.05e-23	2.28e-21
REACTOME_CLASS_I_MHC_MEDIATED_ANTIGEN_PROCESSING_PRESENTATION	251	Genes involved in Class I MHC mediated antigen processing & presentation	39	0.1554	1.5e-21	7.78e-20
REACTOME_CELL_CYCLE_MITOTIC	325	Genes involved in Cell Cycle, Mitotic	43	0.1323	7.9e-21	3.8e-19
REACTOME_PHOSPHOLIPID_METABOLISM	198	Genes involved in Phospholipid metabolism	34	0.1717	2.21e-20	9.94e-19
REACTOME_METABOLISM_OF_LIPIDS_AND_LIPOPROTEINS	478	Genes involved in Metabolism of lipids and lipoproteins	51	0.1067	3.07e-20	1.3e-18
REACTOME_TRANSMEMBRANE_TRANSPORT_OF_SMALL_MOLECULES	413	Genes involved in Transmembrane transport of small molecules	47	0.1138	6.79e-20	2.68e-18
REACTOME_INNATE_IMMUNE_SYSTEM	279	Genes involved in Innate Immune System	39	0.1398	7.15e-20	2.68e-18
REACTOME_ACTIVATION_OF_GENES_BY_ATF4	26	Genes involved in Activation of Genes by ATF4	15	0.5769	8.69e-19	2.97e-17
REACTOME_MEMBRANE_TRAFFICKING	129	Genes involved in Membrane Trafficking	27	0.2093	8.82e-19	2.97e-17
REACTOME_REGULATION_OF_MRNA_STABILITY_BY_PROTEINS_THAT_BIND_AU_RICH_ELEMENTS	84	Genes involved in Regulation of mRNA Stability by Proteins that Bind AU-rich Elements	22	0.2619	8.46e-18	2.72e-16
REACTOME_APOPTOTIC_EXECUTION_PHASE	54	Genes involved in Apoptotic execution phase	17	0.3148	1.47e-15	4.52e-14
REACTOME_ION_TRANSPORT_BY_P_TYPE_ATPASES	34	Genes involved in Ion transport by P-type ATPases	14	0.4118	5.94e-15	1.74e-13
REACTOME_ACTIVATION_OF_CHAPERONES_BY_ATF6_ALPHA	13	Genes involved in Activation of Chaperones by ATF6-alpha	10	0.7692	7.48e-15	2.02e-13
REACTOME_N_GLYCAN_TRIMMING_IN_THE_ER_AND_CALNEXIN_CALRETICULIN_CYCLE	13	Genes involved in N-glycan trimming in the ER and Calnexin/Calreticulin cycle	10	0.7692	7.48e-15	2.02e-13
REACTOME_TOLL_RECEPTOR_CASCADES	118	Genes involved in Toll Receptor Cascades	22	0.1864	1.86e-14	4.82e-13
REACTOME_NFKB_AND_MAP_KINASES_ACTIVATION_MEDIATED_BY_TLR4_SIGNALING_REPERTOIRE	72	Genes involved in NFkB and MAP kinases activation mediated by TLR4 signaling repertoire	18	0.25	1.98e-14	4.94e-13
REACTOME_HEMOSTASIS	466	Genes involved in Hemostasis	42	0.0901	2.5e-14	6.02e-13
REACTOME_MITOTIC_G1_G1_S_PHASES	137	Genes involved in Mitotic G1-G1/S phases	23	0.1679	5.02e-14	1.17e-12
REACTOME_CALNEXIN_CALRETICULIN_CYCLE	11	Genes involved in Calnexin/calreticulin cycle	9	0.8182	6.67e-14	1.5e-12
REACTOME_P75_NTR_RECEPTOR_MEDIATED_SIGNALLING	81	Genes involved in p75 NTR receptor-mediated signalling	18	0.2222	1.81e-13	3.93e-12
REACTOME_ACTIVATED_TLR4_SIGNALLING	93	Genes involved in Activated TLR4 signalling	19	0.2043	1.97e-13	4.08e-12
REACTOME_SLC_MEDIATED_TRANSMEMBRANE_TRANSPORT	241	Genes involved in SLC-mediated transmembrane transport	29	0.1203	2e-13	4.08e-12
REACTOME_MYD88_MAL_CASCADE_INITIATED_ON_PLASMA_MEMBRANE	83	Genes involved in MyD88:Mal cascade initiated on plasma membrane	18	0.2169	2.84e-13	5.63e-12
REACTOME_ANTIGEN_PROCESSING_UBIQUITINATION_PROTEASOME_DEGRADATION	212	Genes involved in Antigen processing: Ubiquitination & Proteasome degradation	27	0.1274	3.41e-13	6.57e-12
REACTOME_METABOLISM_OF_MRNA	284	Genes involved in Metabolism of mRNA	31	0.1092	4.19e-13	7.85e-12
REACTOME_DESTABILIZATION_OF_MRNA_BY_KSRP	17	Genes involved in Destabilization of mRNA by KSRP	10	0.5882	4.69e-13	8.39e-12
REACTOME_TRIF_MEDIATED_TLR3_SIGNALING	74	Genes involved in TRIF mediated TLR3 signaling	17	0.2297	4.73e-13	8.39e-12
REACTOME_INTRINSIC_PATHWAY_FOR_APOPTOSIS	30	Genes involved in Intrinsic Pathway for Apoptosis	12	0.4	8.03e-13	1.39e-11
REACTOME_METABOLISM_OF_RNA	330	Genes involved in Metabolism of RNA	33	0.1	8.68e-13	1.46e-11
REACTOME_TRAF6_MEDIATED_INDUCTION_OF_NFKB_AND_MAP_KINASES_UPON_TLR7_8_OR_9_ACTIVATION	77	Genes involved in TRAF6 mediated induction of NFkB and MAP kinases upon TLR7/8 or 9 activation	17	0.2208	9.51e-13	1.56e-11
REACTOME_TRANSLATION	222	Genes involved in Translation	27	0.1216	1.04e-12	1.67e-11
REACTOME_DEVELOPMENTAL_BIOLOGY	396	Genes involved in Developmental Biology	36	0.0909	1.37e-12	2.15e-11
REACTOME_APOPTOTIC_CLEAVAGE_OF_CELLULAR_PROTEINS	40	Genes involved in Apoptotic cleavage of cellular proteins	13	0.325	2.03e-12	3.12e-11
REACTOME_S_PHASE	109	Genes involved in S Phase	19	0.1743	3.92e-12	5.87e-11
REACTOME_SIGNALING_BY_RHO_GTPASES	113	Genes involved in Signaling by Rho GTPases	19	0.1681	7.62e-12	1.12e-10
REACTOME_ACTIVATION_OF_CHAPERONE_GENES_BY_ATF6_ALPHA	11	Genes involved in Activation of Chaperone Genes by ATF6-alpha	8	0.7273	8.91e-12	1.28e-10
REACTOME_CYCLIN_E_ASSOCIATED_EVENTS_DURING_G1_S_TRANSITION_	65	Genes involved in Cyclin E associated events during G1/S transition	15	0.2308	1.04e-11	1.46e-10
REACTOME_ION_CHANNEL_TRANSPORT	55	Genes involved in Ion channel transport	14	0.2545	1.21e-11	1.66e-10
REACTOME_SIGNALING_BY_NOTCH	103	Genes involved in Signaling by NOTCH	18	0.1748	1.38e-11	1.86e-10
REACTOME_NUCLEOTIDE_BINDING_DOMAIN_LEUCINE_RICH_REPEAT_CONTAINING_RECEPTOR_NLR_SIGNALING_PATHWAYS	46	Genes involved in Nucleotide-binding domain, leucine rich repeat containing receptor (NLR) signaling pathways	13	0.2826	1.52e-11	2.01e-10
REACTOME_MHC_CLASS_II_ANTIGEN_PRESENTATION	91	Genes involved in MHC class II antigen presentation	17	0.1868	1.66e-11	2.16e-10
REACTOME_DESTABILIZATION_OF_MRNA_BY_BRF1	17	Genes involved in Destabilization of mRNA by Butyrate Response Factor 1 (BRF1)	9	0.5294	2.62e-11	3.33e-10
REACTOME_NGF_SIGNALLING_VIA_TRKA_FROM_THE_PLASMA_MEMBRANE	137	Genes involved in NGF signalling via TRKA from the plasma membrane	20	0.146	3.15e-11	3.93e-10
REACTOME_MAP_KINASE_ACTIVATION_IN_TLR_CASCADE	50	Genes involved in MAP kinase activation in TLR cascade	13	0.26	4.89e-11	5.99e-10
REACTOME_HIV_INFECTION	207	Genes involved in HIV Infection	24	0.1159	5.17e-11	6.22e-10
REACTOME_ER_PHAGOSOME_PATHWAY	61	Genes involved in ER-Phagosome pathway	14	0.2295	5.51e-11	6.52e-10
REACTOME_G1_S_TRANSITION	112	Genes involved in G1/S Transition	18	0.1607	5.9e-11	6.85e-10
REACTOME_ADVANCED_GLYCOSYLATION_ENDPRODUCT_RECEPTOR_SIGNALING	13	Genes involved in Advanced glycosylation endproduct receptor signaling	8	0.6154	6.68e-11	7.64e-10
REACTOME_ANTIGEN_PRESENTATION_FOLDING_ASSEMBLY_AND_PEPTIDE_LOADING_OF_CLASS_I_MHC	21	Genes involved in Antigen Presentation: Folding, assembly and peptide loading of class I MHC	9	0.4286	2.92e-10	3.25e-09
REACTOME_ACTIVATION_OF_THE_AP1_FAMILY_OF_TRANSCRIPTION_FACTORS	10	Genes involved in Activation of the AP-1 family of transcription factors	7	0.7	2.94e-10	3.25e-09
REACTOME_BIOSYNTHESIS_OF_THE_N_GLYCAN_PRECURSOR_DOLICHOL_LIPID_LINKED_OLIGOSACCHARIDE_LLO_AND_TRANSFER_TO_A_NASCENT_PROTEIN	29	Genes involved in Biosynthesis of the N-glycan precursor (dolichol lipid-linked oligosaccharide, LLO) and transfer to a nascent protein	10	0.3448	3.79e-10	4.12e-09
REACTOME_MAPK_TARGETS_NUCLEAR_EVENTS_MEDIATED_BY_MAP_KINASES	30	Genes involved in MAPK targets/ Nuclear events mediated by MAP kinases	10	0.3333	5.58e-10	5.87e-09
REACTOME_NOD1_2_SIGNALING_PATHWAY	30	Genes involved in NOD1/2 Signaling Pathway	10	0.3333	5.58e-10	5.87e-09
REACTOME_SRP_DEPENDENT_COTRANSLATIONAL_PROTEIN_TARGETING_TO_MEMBRANE	179	Genes involved in SRP-dependent cotranslational protein targeting to membrane	21	0.1173	6.58e-10	6.83e-09
REACTOME_DESTABILIZATION_OF_MRNA_BY_TRISTETRAPROLIN_TTP	17	Genes involved in Destabilization of mRNA by Tristetraprolin (TTP)	8	0.4706	1.17e-09	1.19e-08
REACTOME_ANTIGEN_PROCESSING_CROSS_PRESENTATION	76	Genes involved in Antigen processing-Cross presentation	14	0.1842	1.24e-09	1.24e-08
REACTOME_PROTEIN_FOLDING	53	Genes involved in Protein folding	12	0.2264	1.55e-09	1.54e-08
REACTOME_SCFSKP2_MEDIATED_DEGRADATION_OF_P27_P21	56	Genes involved in SCF(Skp2)-mediated degradation of p27/p21	12	0.2143	3.05e-09	2.98e-08
REACTOME_SIGNALING_BY_THE_B_CELL_RECEPTOR_BCR	126	Genes involved in Signaling by the B Cell Receptor (BCR)	17	0.1349	3.24e-09	3.12e-08
REACTOME_GLYCEROPHOSPHOLIPID_BIOSYNTHESIS	82	Genes involved in Glycerophospholipid biosynthesis	14	0.1707	3.5e-09	3.32e-08
REACTOME_DOWNSTREAM_SIGNALING_EVENTS_OF_B_CELL_RECEPTOR_BCR	97	Genes involved in Downstream Signaling Events Of B Cell Receptor (BCR)	15	0.1546	4.01e-09	3.76e-08
REACTOME_ASSOCIATION_OF_TRIC_CCT_WITH_TARGET_PROTEINS_DURING_BIOSYNTHESIS	27	Genes involved in Association of TriC/CCT with target proteins during biosynthesis	9	0.3333	4.13e-09	3.81e-08
REACTOME_DEADENYLATION_DEPENDENT_MRNA_DECAY	48	Genes involved in Deadenylation-dependent mRNA decay	11	0.2292	6.51e-09	5.93e-08
REACTOME_PLATELET_ACTIVATION_SIGNALING_AND_AGGREGATION	208	Genes involved in Platelet activation, signaling and aggregation	21	0.101	1e-08	9.02e-08
REACTOME_CYTOKINE_SIGNALING_IN_IMMUNE_SYSTEM	270	Genes involved in Cytokine Signaling in Immune system	24	0.0889	1.13e-08	1.01e-07
REACTOME_DNA_REPLICATION	192	Genes involved in DNA Replication	20	0.1042	1.32e-08	1.15e-07
REACTOME_SIGNALING_BY_EGFR_IN_CANCER	109	Genes involved in Signaling by EGFR in Cancer	15	0.1376	2.06e-08	1.78e-07
REACTOME_COPI_MEDIATED_TRANSPORT	10	Genes involved in COPI Mediated Transport	6	0.6	2.29e-08	1.96e-07
REACTOME_P53_DEPENDENT_G1_DNA_DAMAGE_RESPONSE	57	Genes involved in p53-Dependent G1 DNA Damage Response	11	0.193	4.43e-08	3.73e-07
REACTOME_FATTY_ACID_TRIACYLGLYCEROL_AND_KETONE_BODY_METABOLISM	168	Genes involved in Fatty acid, triacylglycerol, and ketone body metabolism	18	0.1071	4.49e-08	3.73e-07
REACTOME_MRNA_DECAY_BY_3_TO_5_EXORIBONUCLEASE	11	Genes involved in mRNA Decay by 3' to 5' Exoribonuclease	6	0.5455	4.95e-08	4.04e-07
REACTOME_REGULATION_OF_MITOTIC_CELL_CYCLE	85	Genes involved in Regulation of mitotic cell cycle	13	0.1529	4.97e-08	4.04e-07
REACTOME_NOTCH1_INTRACELLULAR_DOMAIN_REGULATES_TRANSCRIPTION	46	Genes involved in NOTCH1 Intracellular Domain Regulates Transcription	10	0.2174	5.49e-08	4.4e-07
REACTOME_MITOTIC_M_M_G1_PHASES	172	Genes involved in Mitotic M-M/G1 phases	18	0.1047	6.46e-08	5.12e-07
REACTOME_INSULIN_RECEPTOR_SIGNALLING_CASCADE	87	Genes involved in Insulin receptor signalling cascade	13	0.1494	6.61e-08	5.18e-07
REACTOME_SYNTHESIS_OF_PC	18	Genes involved in Synthesis of PC	7	0.3889	6.68e-08	5.18e-07
REACTOME_RIG_I_MDA5_MEDIATED_INDUCTION_OF_IFN_ALPHA_BETA_PATHWAYS	73	Genes involved in RIG-I/MDA5 mediated induction of IFN-alpha/beta pathways	12	0.1644	7.11e-08	5.44e-07
REACTOME_PI_METABOLISM	48	Genes involved in PI Metabolism	10	0.2083	8.46e-08	6.4e-07
REACTOME_ENDOSOMAL_SORTING_COMPLEX_REQUIRED_FOR_TRANSPORT_ESCRT	27	Genes involved in Endosomal Sorting Complex Required For Transport (ESCRT)	8	0.2963	8.75e-08	6.55e-07
REACTOME_CHROMOSOME_MAINTENANCE	122	Genes involved in Chromosome Maintenance	15	0.123	9.55e-08	6.92e-07
REACTOME_RNA_POL_I_RNA_POL_III_AND_MITOCHONDRIAL_TRANSCRIPTION	122	Genes involved in RNA Polymerase I, RNA Polymerase III, and Mitochondrial Transcription	15	0.123	9.55e-08	6.92e-07
REACTOME_SIGNALING_BY_PDGF	122	Genes involved in Signaling by PDGF	15	0.123	9.55e-08	6.92e-07
REACTOME_TRIGLYCERIDE_BIOSYNTHESIS	38	Genes involved in Triglyceride Biosynthesis	9	0.2368	1.15e-07	8.28e-07
REACTOME_CELL_CYCLE_CHECKPOINTS	124	Genes involved in Cell Cycle Checkpoints	15	0.121	1.19e-07	8.42e-07
REACTOME_SIGNALING_BY_INSULIN_RECEPTOR	108	Genes involved in Signaling by Insulin receptor	14	0.1296	1.3e-07	9.15e-07
REACTOME_ACTIVATION_OF_NF_KAPPAB_IN_B_CELLS	64	Genes involved in Activation of NF-kappaB in B Cells	11	0.1719	1.55e-07	1.08e-06
REACTOME_TRANSPORT_OF_INORGANIC_CATIONS_ANIONS_AND_AMINO_ACIDS_OLIGOPEPTIDES	94	Genes involved in Transport of inorganic cations/anions and amino acids/oligopeptides	13	0.1383	1.69e-07	1.16e-06
REACTOME_SIGNALING_BY_WNT	65	Genes involved in Signaling by Wnt	11	0.1692	1.83e-07	1.25e-06
REACTOME_DESTABILIZATION_OF_MRNA_BY_AUF1_HNRNP_D0	53	Genes involved in Destabilization of mRNA by AUF1 (hnRNP D0)	10	0.1887	2.28e-07	1.54e-06
