# Supplementary material for: The unfolded protein response and its potential role in Huntington's disease elucidated by a systems biology approach
Source: F1000Res. 2016 Mar 2;4:103. Originally published 2015 May 1. [Version 2] doi: 10.12688/f1000research.6358.2 (PMC4758378; doi:10.12688/f1000research.6358.2)
Supplement: Raw data for Kalathur et al., 2015 ‘The unfolded protein response and its potential role in Huntington ´s disease elucidated by a systems biology approach’ — Data file 1. Legend: Lists of upregulated genes in 6 murine and 1 human (first sheet), and in at least 4 murine and 1 human HD model (second sheet). Data file 2. Lists of downregulated genes in 5 datasets (first sheet) and in at least 4 datasets (second sheet). Data file 3. Lists of upregulated UPR genes with stress response elements in the promoter regions (-1000bp to +500bp). Results for highly stringent gene list (UPR genes uprgulated in 6 murine and 1 human HD model) are show on sheet 1; results for less stringent gene list (upregulated in at least 4 murine and 1 human HD model) are displayed on sheet 2. Data file 4. List of all the biological processes that are enriched amongin differentially regulated UPR genes. Results for UPR gene list of high stringency are show on sheet 1; results for gene list of lower stringency are displayed on sheet 2. Data file 5. List of all the pathways that are enriched among upregulated UPR genes. Results for UPR gene list of high stringency are show on sheet 1; results for gene list of lower stringency are displayed on sheet 2. Data file 6. List of components of UPR interactome shown in Figure 6 Data file 7. List of genes common between UPR and Apoptosis Data file 8. List of proteins that interact with HTT directly or indirectly. Data file 9. List of 53 proteins that were found in the intersection of HTT interactors, HDTT and differentially regulated UPR genes (of lower stringeny). It includes the 13 proteins from table 3 that were identified using the high stringency list of differentially regulated UPR genes. Spearman correlation coefficients and the corresponding estimated fdr for correlation or anti correlation, respectively, describe the observed correlation of gene expression and the length of polyglutamine tract in HD mice. [file f1000research-4-8528-s0000.tgz › Supplementary_data_file7.xlsx]

## Sheet: APOPTOSIS-UPR
Gene	Already_known_for_its_role_in_UPR-Apoptosis (Yes/no)	If yes/pubmed	Know for its role in NDD pubmed (YES/NO)	Disease	pubmed_id	OBS
ADD1	yes	10823823	yes	Huntington disease	7959767, 8353488, 25344630
HSP90B1	yes	17347446, 10497210, 25546813	yes	Huntington, Parkinson, Alzheimer's disease	24673104, 20493918, 18384645	involved only in apoptosis
IKBKB	yes	15454494, 18636537	no	-	-	involved only in apoptosis
IKBKG	yes	19373245, 11557763, 9927690, 17932497	yes	Parkinson disease	23453807	involved only in apoptosis
RPS3A	yes	9566973	yes	Alzheimer's disease	16385451	involved in apoptosis only for undifferentiated cells
LMNB1	yes	16365157, 10037463	yes	leukodystrophy	19961535, 19259393, 16951681, 17467691	only in apoptosis
ASNS	yes	18840095, 23403946, 25136516	no	-	-	only in UPR
BAK1	yes	16645094, 11402069, 24532468, 19198704, 15988135, 12881569	yes	amyotrophic lateral sclerosis	20890041	both apoptosis and UPR
BAX	yes	9767293, 11820596, 11278953, 18195012	yes	Neuronal ceroid lipofuscinosces/Batten disease, Parkinson	17314303, 20385067, 9098577,11031081, 15111020	PubID 20385067 has only abstract, only in apoptosis
BCL6	yes	11854457, 19549844, 15611930	no	-	-	only apoptosis
CALR	yes	21266233, 19659458, 20533543, 16645988	yes	Alzheimer's, Parkinson disease, neurodegeneration	10963362, 24860980, 22889139, 25465157	both apoptosis and UPR
CCL2	yes	17379849, 12753088, 22837864, 21490675, 19454717, 24405593	yes	Amyotrophic lateral sclerosis	17935811	both apoptosis and UPR
CEBPG	no	-	(maybe) yes	(maybe) AMD	25563673
CUL1	yes	21368833, 23528706	yes	Parkinson, Huntington and Machado-Joseph disease	19748892, 12628165, 22205206, 20082978, 23171848	only apoptosis
CUL3	yes	20389280, 24981611, 19427028	yes	Huntington, Parkinson disease, giant axonal neuropathy	23525043, 24024173, 19597829, 19079132	only apoptosis
DAPK3	yes	12917339, 15817164, 15546961, 18084323, 14627703, 9488481, 19625447, 10602480, 10580117, 15207272	yes	Parkinson disease	15158159	only apoptosis
E2F1	yes	15659849, 17704056, 16481464, 19188449, 10914734, 19759023, 11705881, 18722373, 11961668, 16476732, 17006541, 12697828, 12717439, 17471234, 12646190, 12947120, 20040599, 16912047, 9546379, 9242492	yes	human immunodeficiency virus encephalitis, Alzheimer's	15659849, 10934153	only apoptosis
EP300	yes	15611041, 18243116, 16179804, 20955178	yes	Alzheimer's, Huntington, Parkinson disease	17197080, 21465263, 11607033, 25342743, 23448461, 23133622	both apoptosis and UPR
ERN1	yes	10587643, 16861911, 20013084, 15063770, 18840095, 19172382, 17707796, 16772704, 16472113, 17883326, 18369366	yes	Alzheimer's, Huntington disease	21954231, 22617512	both apoptosis and UPR
F2	no	-	yes	Huntington disease	21297956
FOXO3	yes	16373335, 17726016, 16888645, 19211844, 25448701, 25501496	yes	Amyotrophic lateral sclerosis, Alzheimer’s, Parkinson, Huntington disease	18045156, 25271153, 24390959	both apoptosis and UPR
H1F0	yes	15910001, 15572351	yes	Alzheimer's disease	2759243	only apoptosis
HDAC1	yes	17000776, 15515013, 15141165	yes	Huntington, Alzheimer's disease	22965876, 24165128, 20010553, 24036913, 20930523	both apoptosis and UPR
IL6	yes	8978296, 20488947, 25213322, 23954444	yes	Alzheimer's, Huntington disease	7509248, 11860469	both apoptosis and UPR
LMNA	yes	18836436, 25112878	no	-	-	both apoptosis and UPR
MAP3K5	yes	9564042, 17652454, 18979503, 12813029, 15701637, 12869527, 25249581	yes	Dentatorubral-pallidoluysian atrophy, Alzheimer's, Huntington, Parkinson disease, Amyotrophic lateral sclerosis	19456270, 16472116, 20364819, 15592360, 15784964, 18327563, 19646509, 21815648	both apoptosis and UPR
NFKBIA	yes	16876385, 11493922	yes	Parkinson, Alzheimer's disease	15845394, 17701919, 9630519	only apoptosis
PPP1R15A	yes	18541136, 20965186, 19134553, 10490642, 12724406, 20858700	no	-	-	both apoptosis and UPR
PSEN1	yes	11904448	yes	Alzheimer's disease, Frontotemporal dementia, Amyotrophic lateral sclerosis	11076969, 14623725, 15663477, 11904448, 9930863, 9923762, 12210846, 18314228, 22496554, 11200686	only apoptosis
PSMA5	no	-	no	-	-
PSMA6	no	-	no	-	-
PSMA7	no	-	no	-	-
PSMA8	no	-	no	-	-
RELA	yes	15152190, 17530443, 23690471, 24343129	yes	Alzheimer's, Huntington disease	24360910, 23372043, 21887328	only apoptosis
SRA1	no	-	no	-	-
TNF	yes	14648593, 17133355, 11500509, 25004882, 24804087, 16107336	yes	Alzheimer's disease, Amyotrophic lateral sclerosis, Huntington (maybe)	22392362, 25426144, 24831467, 23850047, 23560624	both apoptosis and UPR
TNFRSF1A	yes	12887920, 9069264, 24804087, 22105359	yes	Alzheimer's, Parkinson disease, Amyotrophic lateral sclerosis	20110607, 11205147, 17921876, 13678668, 18083240	both apoptosis and UPR
TRAF2	yes	11777919, 12591926, 20064526, 18799549	yes	Parkinson, Alzheimer's disease	23608757, 18069092	both apoptosis and UPR
VEGFA	yes	25529848, 22403402, 24746698, 24554536, 25306620	yes	Huntington, Alzheimer's disease	23799534, 19588214, 21143177	both apoptosis and UPR
VIM	yes	25218743, 24850148, 23874579	yes	Huntington, Alzheimer's disease	22929228, 11359930, 25288153, 21828286, 6196977	only apoptosis
