# Supplementary material for: The unfolded protein response and its potential role in Huntington's disease elucidated by a systems biology approach
Source: F1000Res. 2016 Mar 2;4:103. Originally published 2015 May 1. [Version 2] doi: 10.12688/f1000research.6358.2 (PMC4758378; doi:10.12688/f1000research.6358.2)
Supplement: Raw data for Kalathur et al., 2015 ‘The unfolded protein response and its potential role in Huntington ´s disease elucidated by a systems biology approach’ — Data file 1. Legend: Lists of upregulated genes in 6 murine and 1 human (first sheet), and in at least 4 murine and 1 human HD model (second sheet). Data file 2. Lists of downregulated genes in 5 datasets (first sheet) and in at least 4 datasets (second sheet). Data file 3. Lists of upregulated UPR genes with stress response elements in the promoter regions (-1000bp to +500bp). Results for highly stringent gene list (UPR genes uprgulated in 6 murine and 1 human HD model) are show on sheet 1; results for less stringent gene list (upregulated in at least 4 murine and 1 human HD model) are displayed on sheet 2. Data file 4. List of all the biological processes that are enriched amongin differentially regulated UPR genes. Results for UPR gene list of high stringency are show on sheet 1; results for gene list of lower stringency are displayed on sheet 2. Data file 5. List of all the pathways that are enriched among upregulated UPR genes. Results for UPR gene list of high stringency are show on sheet 1; results for gene list of lower stringency are displayed on sheet 2. Data file 6. List of components of UPR interactome shown in Figure 6 Data file 7. List of genes common between UPR and Apoptosis Data file 8. List of proteins that interact with HTT directly or indirectly. Data file 9. List of 53 proteins that were found in the intersection of HTT interactors, HDTT and differentially regulated UPR genes (of lower stringeny). It includes the 13 proteins from table 3 that were identified using the high stringency list of differentially regulated UPR genes. Spearman correlation coefficients and the corresponding estimated fdr for correlation or anti correlation, respectively, describe the observed correlation of gene expression and the length of polyglutamine tract in HD mice. [file f1000research-4-8528-s0000.tgz › Supplementarydatafile8.R1.xlsx]

## Sheet: HTT interactors
Gene Symbol	Entrez Gene ID
AARS	16
ABCB7	22
ACADL	33
ACADS	35
ACADSB	36
ACLY	47
ACTA2	59
ACTB	60
ACTN1	87
ADCY6	112
ADD1	118
ADD2	119
ADD3	120
ADRBK1	156
AP2A1	160
AP2A2	161
AP1B1	162
AP2B1	163
AP1G1	164
AHCY	191
AKT1	207
ALDH1A1	216
ALDH2	217
ALDOA	226
ALDOC	230
ALOX12B	242
ALPL	249
AMFR	267
AMPD1	270
AMPH	273
BIN1	274
ANK1	286
SLC25A4	291
SLC25A5	292
APBB2	323
TRIM23	373
ARF1	375
ARF6	382
ASPH	444
ASS1	445
ATP1A1	476
ATP12A	479
ATP1A4	480
ATP1B1	481
ATP1B2	482
ATP2A2	488
ATP2A3	489
ATP2B2	491
ATP4A	495
ATP5A1	498
ATP5B	506
ATP5C1	509
ATP5D	513
ATP5F1	515
ATP6V1A	523
ATP6V1B2	526
ATP6V1C1	528
ATP6V1E1	529
ATP6V0A1	535
ATP5O	539
KIF1A	547
AUH	549
BARD1	580
HCN2	610
DST	667
BRCA2	675
BSG	682
C1QA	712
C1QB	713
CA4	762
CACNA2D1	781
CALB1	793
CAMK4	814
CAMK2A	815
CAMK2B	816
CAMK2G	818
CANX	821
CAPN2	824
CAPZA1	829
CAPZA2	830
CAPZB	832
CASP1	834
CASP2	835
CASP3	836
CASP6	839
CASP7	840
CASP8	841
CAV1	857
CBLN1	869
CBR1	873
CBS	875
CCT6A	908
CD9	928
CD36	948
SCARB2	950
CD59	966
2007-09-01	989
CDH5	1003
CDH13	1012
CDK5	1020
CHD1	1105
CHD3	1107
CHUK	1147
CKB	1152
CKM	1158
CKMT1B	1159
AP2M1	1173
CLK1	1195
TPP1	1200
CLTA	1211
CLTC	1213
CNP	1267
CNTN1	1272
COPB1	1315
COX4I1	1327
COX5B	1329
COX6A1	1337
COX6B1	1340
COX6C	1345
CPT1B	1375
CREBBP	1387
CRMP1	1400
HAPLN1	1404
CS	1431
CSE1L	1434
CSNK2A1	1457
CSNK2A2	1459
CTBP1	1487
CTNNB1	1499
CYC1	1537
CYLD	1540
DGKA	1606
DBN1	1627
DCTN1	1639
DCX	1641
DDB1	1642
DDOST	1650
DDX3X	1654
DDX5	1655
DHX9	1660
DHX15	1665
DES	1674
DLAT	1737
DLD	1738
DLG4	1742
DLST	1743
DNM1	1759
DYNC1H1	1778
DYNC1I1	1780
DNM2	1785
DPYSL2	1808
DPYSL3	1809
ARID3A	1820
DTNA	1837
ECH1	1891
EEF1A1	1915
EEF1A2	1917
EEF1D	1936
EEF1G	1937
EEF2	1938
EGFR	1956
EIF2S3	1968
EIF4A1	1973
EIF5	1983
ELAVL2	1993
ELAVL3	1995
ELAVL4	1996
MARK2	2011
EMR1	2015
ENO1	2023
ENO3	2027
EPB41L2	2037
STX2	2054
EPRS	2058
EPS8	2059
ETFB	2109
ETV4	2118
EWSR1	2130
F13B	2165
ACSL1	2180
PTK2B	2185
FASN	2194
FBLN2	2199
FBN2	2201
FHL2	2274
FOXE1	2304
MTOR	2475
FTL	2512
FYN	2534
XRCC6	2547
GABRA1	2554
GANC	2595
GAPDH	2597
GBAS	2631
GDF9	2661
GFAP	2670
GJA1	2697
GLUD1	2746
GLUL	2752
GNA11	2767
GNA12	2768
GNAI2	2771
GNAI3	2773
GNAL	2774
GNAO1	2775
GNAQ	2776
GNAS	2778
GNAT1	2779
GNAT2	2780
GNAZ	2781
GNB1	2782
GNB2	2783
GNB3	2784
GNL1	2794
GOT2	2806
SFN	2810
GPD1	2819
GPD2	2820
GPM6A	2823
GPM6B	2824
GRB2	2885
GRID2	2895
GRIK5	2901
GRIN1	2902
GRIN2A	2903
GRIN2B	2904
GRM1	2911
GSN	2934
GSPT1	2935
HIST1H1C	3006
HIST1H1D	3007
HIST1H1E	3008
HIST1H1A	3024
HSD17B10	3028
HADHA	3030
HADHB	3032
HBG2	3048
HCK	3055
HTT	3064
HDLBP	3069
HIP1	3092
UBE2K	3093
HK1	3098
HK2	3099
HMGB1	3146
HNF4A	3172
HNRNPA1	3178
HNRNPA2B1	3181
HNRNPC	3183
HNRNPH1	3187
HNRNPK	3190
HNRNPL	3191
HOXC4	3221
HOXC11	3227
PRMT2	3275
DNAJB2	3300
DNAJA1	3301
HSPA1B	3304
HSPA1L	3305
HSPA2	3306
HSPA4	3308
HSPA5	3309
HSPA8	3312
HSPA9	3313
HSP90AA1	3320
HSP90AB1	3326
HSPD1	3329
DNAJB1	3337
DNAJC4	3338
IDH3G	3421
IGF1R	3480
IGF2	3481
IKBKB	3551
IMPDH2	3615
ITIH1	3697
ITPKA	3706
ITPR1	3708
ITPR2	3709
JUP	3728
KCNA1	3736
KCNC1	3746
KIF2A	3796
KIF5A	3798
KIF5B	3799
KIF5C	3800
KIT	3815
KLC1	3831
KPNB1	3837
KPNA2	3838
KPNA3	3839
IPO5	3843
RPSA	3921
LASP1	3927
LDHA	3939
LDHB	3945
LDHC	3948
LMNB1	4001
LYN	4067
NBR1	4077
MARCKS	4082
MAG	4099
MAGEA3	4102
MAP1A	4130
MAP1B	4131
MAP2	4133
MAPT	4137
MBD1	4152
MBP	4155
MCM7	4176
MDH1	4190
MDH2	4191
MECP2	4204
MEF2D	4209
RAB8A	4218
MGST3	4259
MAP3K10	4294
MMP15	4324
MOG	4340
MPP2	4355
MSH3	4437
MT-CO2	4513
MT-CO3	4514
MTHFD1	4522
MT-ND1	4535
MYH6	4624
MYH10	4628
MYH11	4629
MYL6	4637
MYO5A	4644
MYO5B	4645
MYO6	4646
PPP1R12A	4659
NAIP	4671
NARS	4677
NCAM1	4684
NCL	4691
NDUFA4	4697
NDUFA8	4702
NDUFA9	4704
NDUFA10	4705
NDUFB9	4715
NDUFB10	4716
NDUFS1	4719
NDUFS2	4720
NDUFS3	4722
NDUFV1	4723
NDUFS5	4725
NDUFS8	4728
NDUFV2	4729
NEDD4	4734
RPL10A	4736
NEFM	4741
NEFH	4744
NEFL	4747
NEUROD1	4760
NF1	4763
NFKB1	4790
NOS1	4842
NPM1	4869
NSF	4905
OAS1	4938
OGDH	4967
OGN	4969
OPA1	4976
OPCML	4978
CLDN11	5010
P4HA1	5033
PRDX1	5052
PC	5091
PCBP1	5093
PCYT1A	5130
PDE1A	5136
PDE2A	5138
PDE1B	5153
PDHA1	5160
PDHB	5162
PDK2	5164
PFKL	5211
PFKM	5213
PFKP	5214
PFN2	5217
ABCB4	5244
PHB	5245
SLC25A3	5250
PHF2	5253
PHKA1	5255
PIK3R1	5295
PIK3R2	5296
PKD2	5311
PKLR	5313
PKM	5315
PLP1	5354
2005-09-01	5413
2004-09-01	5414
POR	5447
PPIB	5479
PPL	5493
PPP1CA	5499
PPP2CA	5515
PPP2R4	5524
PPP3CA	5530
PPP3CB	5532
PPP3CC	5533
PRKACA	5566
PRKACB	5567
PRKCA	5578
PRKCB	5579
PRKCD	5580
PRKCE	5581
PRKCG	5582
MAPK1	5594
MAP2K1	5604
EIF2AK2	5610
PRNP	5621
PSMC2	5701
PSMC4	5704
PSMC5	5705
PSMD2	5708
PSMD3	5709
PSMD4	5710
PSMD7	5713
PTK2	5747
PTK6	5753
PTN	5764
PTPN6	5777
PTPRE	5791
PURA	5813
PYGB	5834
PYGL	5836
PYGM	5837
RAB1A	5861
RAB2A	5862
RAB3A	5864
RAB3B	5865
RAB5A	5868
RAB5B	5869
RAB6A	5870
RAB13	5872
RAC1	5879
RAD23A	5886
RAD23B	5887
RALA	5898
RALB	5899
RAN	5901
RAP2B	5912
RASA1	5921
RCN2	5955
REST	5978
RGS4	5999
ROCK1	6093
RPL3	6122
RPL6	6128
RPL7	6129
RPL7A	6130
RPL8	6132
RPL12	6136
RPL18	6141
RPL22	6146
RPLP0	6175
RPN1	6184
RPS3A	6189
RPS4X	6191
RPS6	6194
RPS6KA1	6195
RPS6KA2	6196
RPS8	6202
RPS10	6204
RPS13	6207
RPS16	6217
RPS18	6222
RPS25	6230
SARS	6301
SATB1	6304
SDHB	6390
SET	6418
SRSF2	6427
SRSF3	6428
SRSF4	6429
SRSF5	6430
SGK1	6446
SH3GL1	6455
SH3GL3	6457
SIAH1	6477
SIPA1	6494
SLC1A2	6506
SLC1A3	6507
SLC1A4	6509
SLC1A6	6511
SLC2A1	6513
SLC2A3	6515
SLC3A2	6520
SLC6A1	6529
SLC6A3	6531
SLC6A6	6533
SLC6A11	6538
SLC16A1	6566
SUMO3	6612
SUMO2	6613
SNAP25	6616
SNRPA	6626
SNRPD3	6634
SNRPE	6635
SNX2	6643
SP1	6667
SP3	6670
SPTA1	6708
SPTAN1	6709
SPTB	6710
SPTBN1	6711
SREBF2	6721
SRP9	6726
SRP68	6730
SSB	6741
STX1A	6804
STXBP1	6812
SUPT5H	6829
SYCP1	6847
SYN1	6853
SYN2	6854
SYP	6855
SYT1	6857
SYT5	6861
TACC1	6867
TAF4	6874
TAL1	6886
TBP	6908
TCP1	6950
TGM2	7052
THY1	7070
ICAM5	7087
TP53	7157
TPI1	7167
TPM1	7168
TPM2	7169
TPM3	7170
TPP2	7174
TPR	7175
HSP90B1	7184
TRAF6	7189
CCT3	7203
TSG101	7251
UBC	7316
SUMO1	7341
UQCRC1	7384
UQCRC2	7385
UQCRH	7388
KDM6A	7403
VARS	7407
VCP	7415
VDAC1	7416
VDAC2	7417
VDAC3	7419
EZR	7430
VIM	7431
WFS1	7466
YWHAB	7529
YWHAE	7531
YWHAG	7532
YWHAH	7533
YWHAZ	7534
ZNF33B	7582
ZNF91	7644
ZNF133	7692
ZBTB16	7704
SLC30A3	7781
DNALI1	7802
TUBA1A	7846
KCNAB1	7881
ST8SIA4	7903
CUL5	8065
USP5	8078
MLF2	8079
AP3B2	8120
ANP32A	8125
SYMPK	8189
USP9X	8239
KDM5C	8242
F8A1	8263
TRRAP	8295
PICALM	8301
AXIN1	8312
HIST1H3H	8357
SLC25A11	8402
RASAL1	8437
CUL2	8453
KLF11	8462
PIK3R3	8503
CNTNAP1	8506
NIPSNAP1	8508
KCNAB2	8514
IKBKG	8517
IKBKAP	8518
DGKE	8526
API5	8539
PPFIA3	8541
BLZF1	8548
PIAS1	8554
SLC25A12	8604
PPAP2B	8613
USO1	8615
AOC3	8639
DDX3Y	8653
EIF3A	8661
PABPC4	8761
RAB11A	8766
RIPK2	8767
NAPG	8774
NAPA	8775
MTMR1	8776
PEX11B	8799
SUCLG1	8802
SUCLA2	8803
SAP30	8819
KAT2B	8850
ASAP2	8853
SYNJ1	8867
SQSTM1	8878
BSN	8927
MBD4	8930
BTRC	8945
HAP1	9001
HIP1R	9026
ASH2L	9070
DNAJA3	9093
USP8	9101
ATP6V0D1	9114
INA	9118
PRPF3	9129
FAM50A	9130
ATG12	9140
SYNGR1	9145
IL1RL1	9173
ARHGEF2	9181
DCLK1	9201
LGI1	9211
VAPB	9217
VAPA	9218
MTA2	9219
RPS6KA5	9252
NUMBL	9253
BZRAP1	9256
COPB2	9276
TRIP10	9322
GTF3C3	9330
CPNE6	9362
COX5A	9377
OTOF	9381
ZRANB2	9406
MED21	9412
TJP2	9414
MAP4K4	9448
HOMER3	9454
HOMER1	9456
ATG5	9474
ROCK2	9475
NPEPPS	9520
TECR	9524
GOSR1	9527
RAB3D	9545
ATP5J2	9551
BCAR1	9564
RBM39	9584
PRDX6	9588
NCOR1	9611
GDA	9615
FEZ1	9638
SOCS5	9655
LPIN2	9663
NUP93	9688
MTSS1	9788
PHYHIP	9796
RNF40	9810
NUPL1	9818
ARMCX2	9823
TOMM70A	9868
SETDB1	9869
SNAP91	9892
SRGAP3	9901
G3BP2	9908
KBTBD11	9920
MFN2	9927
ARHGAP25	9938
MVP	9961
SLC12A6	9990
TANK	10010
ABCC9	10060
HUWE1	10075
ACTR1B	10120
ACTR1A	10121
TRAP1	10131
OPTN	10133
BCAP31	10134
ABI2	10152
TRIM28	10155
SLC25A13	10165
MPHOSPH6	10200
DNAJA2	10294
RTN3	10313
LANCL1	10314
B3GNT3	10331
WARS2	10352
HMG20A	10363
TUBA1B	10376
TUBB3	10381
TUBB4A	10382
ATP8A1	10396
MYL9	10398
BASP1	10409
RAPGEF3	10411
PRMT5	10419
UBAC1	10422
HAX1	10456
BAIAP2	10458
PIBF1	10464
TADA3	10474
ATP5H	10476
UBE2E3	10477
SEC23A	10484
SYNCRIP	10492
KAT5	10524
IPO7	10527
DCTN2	10540
CCT7	10574
CCT4	10575
CCT2	10576
SORBS1	10580
SMC2	10592
AHSA1	10598
TRIM3	10612
MTX2	10651
GNA13	10672
GNB5	10681
RRH	10692
CCT6B	10693
CCT8	10694
RAI2	10742
GIPC1	10755
HBS1L	10767
NCKAP1	10787
HSPH1	10808
UTP14A	10813
RAB10	10890
JTB	10899
TRAFD1	10906
GADD45G	10912
TCERG1	10915
SUB1	10923
EHD1	10938
SF3A3	10946
STIP1	10963
YWHAQ	10971
IMMT	10989
ATE1	11101
KAT7	11143
FICD	11153
BAZ1A	11177
WBP4	11193
DUSP10	11221
ZHX1	11244
PACSIN2	11252
VPS45	11311
PHB2	11331
U2AF2	11338
RPH3A	22895
RALY	22913
KIFAP3	22920
SIRT2	22933
CCT5	22948
TCF25	22980
WDFY3	23001
DAAM1	23002
XPO7	23039
TNIK	23043
KIF21B	23046
NCOA6	23054
GGA2	23062
ERC1	23085
KIF1B	23095
NFASC	23114
FAM179B	23116
EPB41L3	23136
2006-09-01	23157
2008-09-01	23176
EXOC7	23265
ACSL6	23305
MAN2B2	23324
SASH1	23328
CLASP1	23332
DOCK9	23348
FNBP4	23360
SRGAP2	23380
ZDHHC17	23390
TARDBP	23435
HEY2	23493
ATP6V0A2	23545
CDC42EP4	23580
MKRN2	23609
ZMYND8	23613
LDOC1	23641
STX12	23673
BCL2L13	23786
HYPM	25763
HYPK	25764
PRPF40B	25766
ATXN10	25814
PRDX5	25824
NIPBL	25836
SIN3A	25942
ACOT11	26027
ZNF451	26036
SIPA1L1	26037
SETBP1	26040
RAB11FIP5	26056
ERC2	26059
CCDC9	26093
PHGDH	26227
FBXO2	26232
AK5	26289
GAPDHS	26330
HSPB8	26353
PLEK2	26499
HEYL	26508
OSTF1	26578
AP3M1	26985
PABPC1	26986
AKAP8L	26993
NPTN	27020
PPA2	27068
FOXP1	27086
AGO2	27161
TEKT2	27285
RBMX	27316
PCLO	27445
GIT1	28964
BZW2	28969
MAGEH1	28986
WDR91	29062
SETD2	29072
BRD7	29117
USP25	29761
TMOD2	29767
UQCR10	29796
UBQLN1	29979
PACSIN1	29993
VSX1	30813
EHD3	30845
MINK1	50488
ASAP1	50807
NTM	50863
MED31	51003
FIS1	51024
TXNDC11	51061
ATL1	51062
NDUFA13	51079
SH3GLB1	51100
CHCHD2	51142
PHF20	51230
CEND1	51286
TLR8	51311
WAC	51322
ATP6V1D	51382
EVL	51466
CHMP5	51510
NCKIPSD	51517
LARS	51520
PPHLN1	51535
RAB14	51552
PEX5L	51555
RAB6B	51560
MED15	51586
PIAS4	51588
SRRT	51593
PIGT	51604
LUC7L2	51631
NUB1	51667
MPP6	51678
NLK	51701
ERAP1	51752
RAB8B	51762
TUBA8	51807
ADAM22	53616
RAB4B	53916
GDAP1	54332
TOLLIP	54472
DDX4	54514
CROT	54677
ZNHIT6	54680
DIRAS2	54769
ERCC6L	54821
CHCHD3	54927
ATG16L1	55054
GOLPH3L	55204
DPPA4	55211
TMEM57	55219
STAB2	55576
BMP2K	55589
KIF21A	55605
OTUB1	55611
PRPF40A	55660
LUC7L	55692
CCDC88A	55704
DNAJC11	55735
VPS35	55737
ARFGAP1	55738
SEPT11	55752
PPP2R2D	55844
HDAC8	55869
ZNF395	55893
LANCL2	55915
SEPT3	55964
RNF20	56254
PARD3	56288
METTL3	56339
SLC2A4RG	56731
BARHL1	56751
STARD7	56910
MCCC1	56922
LXN	56925
ATP13A1	57130
JPH2	57158
NDRG2	57447
GATAD2B	57459
SLC12A5	57468
ODF2L	57489
MTUS1	57509
RPTOR	57521
SRGAP1	57522
LRRC7	57554
KIAA1377	57562
TSHZ3	57616
EPS15L1	58513
GNB4	59345
TSKS	60385
CDH26	60437
BCAN	63827
NAPB	63908
DNAJC1	64215
RGS18	64407
ACTR6	64431
NUCKS1	64710
KLC2	64837
SLC13A3	64849
TTC23	64927
MRPL36	64979
ZNF655	79027
PRRG4	79056
CARD14	79092
EFHD2	79180
SLC25A22	79751
EHMT1	79813
ADAMTS20	80070
CEP63	80254
EFHD1	80303
DNAJC5	80331
DOCK8	81704
SFXN3	81855
RAB1B	81876
RAB33B	83452
ARHGAP24	83478
SLC25A18	83733
ING5	84289
SYVN1	84447
MAP1LC3A	84557
LMNB2	84823
PTPN5	84867
ZFYVE19	84936
IFT20	90410
SYT12	91683
MRFAP1	93621
FOXP2	93986
SFXN1	94081
SFXN5	94097
TUBA3E	112714
STX1B	112755
SLC52A3	113278
SNORD15B	114599
GALNT13	114805
GPRASP2	114928
MRFAP1L1	114932
KCTD12	115207
DHRS1	115817
RAB3C	115827
RAB39B	116442
SCGB3A2	117156
SYT2	127833
CHMP4B	128866
DNAJC21	134218
DOCK11	139818
SLC32A1	140679
CBLN4	140689
SIRPA	140885
CPNE8	144402
JAKMIP1	152789
ZMAT2	153527
MAGEB6	158809
LDHAL6A	160287
XAGE3	170626
ZNF675	171392
SCAMP5	192683
CENPV	201161
RAB12	201475
TUBB	203068
HNRNPA3	220988
CPNE2	221184
TDRD6	221400
NEGR1	257194
HSPA12A	259217
PTRF	284119
EPHA6	285220
MAGEB18	286514
HCN1	348980
MYO18A	399687
UNC13C	440279
PLIN4	729359
ARMCX5-GPRASP2	100528062

## Sheet: direct HTT interactors only
Gene Symbol	Entrez Gene ID
120	ADD3
207	AKT1
267	AMFR
161	AP2A2
323	APBB2
8539	API5
83478	ARHGAP24
9938	ARHGAP25
9823	ARMCX2
100528062	ARMCX5-GPRASP2
9140	ATG12
55054	ATG16L1
9474	ATG5
8312	AXIN1
10458	BAIAP2
580	BARD1
11177	BAZ1A
29117	BRD7
8945	BTRC
28969	BZW2
25764	C15orf63
834	CASP1
835	CASP2
836	CASP3
839	CASP6
840	CASP7
841	CASP8
55704	CCDC88A
80254	CEP63
1107	CHD3
128866	CHMP4B
1147	CHUK
23332	CLASP1
1195	CLK1
1213	CLTC
1315	COPB1
1387	CREBBP
1400	CRMP1
1487	CTBP1
1499	CTNNB1
8065	CUL5
25763	CXorf27
1639	DCTN1
10540	DCTN2
1742	DLG4
9093	DNAJA3
3300	DNAJB2
55735	DNAJC11
134218	DNAJC21
3338	DNAJC4
7802	DNALI1
1759	DNM1
1785	DNM2
139818	DOCK11
23348	DOCK9
55211	DPPA4
1809	DPYSL3
11221	DUSP10
1891	ECH1
1917	EEF1A2
1937	EEF1G
1956	EGFR
79813	EHMT1
5610	EIF2AK2
27161	EIF2C2
54821	ERCC6L
2118	ETV4
51466	EVL
7430	EZR
8263	F8A1
23116	FAM179B
9638	FEZ1
11153	FICD
23360	FNBP4
2512	FTL
10912	GADD45G
2597	GAPDH
2661	GDF9
23062	GGA2
28964	GIT1
55204	GOLPH3L
114928	GPRASP2
2885	GRB2
2911	GRM1
9330	GTF3C3
9001	HAP1
10456	HAX1
23493	HEY2
26508	HEYL
3092	HIP1
9026	HIP1R
8357	HIST1H3H
10363	HMG20A
3227	HOXC11
3221	HOXC4
3308	HSPA4
3329	HSPD1
3064	HTT
90410	IFT20
8518	IKBKAP
3551	IKBKB
8517	IKBKG
10989	IMMT
3615	IMPDH2
84289	ING5
152789	JAKMIP1
8850	KAT2B
10524	KAT5
57562	KIAA1377
8462	KLF11
3838	KPNA2
3839	KPNA3
3837	KPNB1
23641	LDOC1
55692	LUC7L
51631	LUC7L2
4102	MAGEA3
286514	MAGEB18
158809	MAGEB6
28986	MAGEH1
84557	MAP1LC3A
4294	MAP3K10
4152	MBD1
8930	MBD4
51586	MED15
9412	MED21
51003	MED31
4209	MEF2D
23609	MKRN2
93621	MRFAP1
114932	MRFAP1L1
9788	MTSS1
57509	MTUS1
11143	MYST2
63908	NAPB
4077	NBR1
9611	NCOR1
4747	NEFL
4760	NEUROD1
4790	NFKB1
51667	NUB1
9818	NUPL1
57489	ODF2L
10133	OPTN
26578	OSTF1
5033	P4HA1
8761	PABPC4
29993	PACSIN1
5164	PDK2
8799	PEX11B
5217	PFN2
8554	PIAS1
51588	PIAS4
10464	PIBF1
5295	PIK3R1
5296	PIK3R2
8503	PIK3R3
27068	PPA2
51535	PPHLN1
5493	PPL
3275	PRMT2
55660	PRPF40A
25766	PRPF40B
5705	PSMC5
5710	PSMD4
5713	PSMD7
5753	PTK6
5764	PTN
5921	RASA1
5978	REST
56254	RNF20
9810	RNF40
8819	SAP30
23328	SASH1
29072	SETD2
9869	SETDB1
6457	SH3GL3
51100	SH3GLB1
6477	SIAH1
25942	SIN3A
56731	SLC2A4RG
10580	SORBS1
6667	SP1
6670	SP3
8878	SQSTM1
6721	SREBF2
57522	SRGAP1
23380	SRGAP2
9901	SRGAP3
51593	SRRT
7341	SUMO1
6613	SUMO2
6612	SUMO3
6829	SUPT5H
8189	SYMPK
84447	SYVN1
6867	TACC1
10474	TADA3
6874	TAF4
6886	TAL1
10010	TANK
6908	TBP
10915	TCERG1
7052	TGM2
55219	TMEM57
7157	TP53
7189	TRAF6
10906	TRAFD1
9322	TRIP10
57616	TSHZ3
64927	TTC23
51061	TXNDC11
10422	UBAC1
7316	UBC
10477	UBE2E3
3093	UBE2K
29979	UBQLN1
8239	USP9X
10813	UTP14A
7415	VCP
7431	VIM
51322	WAC
11193	WBP4
29062	WDR91
170626	XAGE3
2547	XRCC6
7529	YWHAB
7704	ZBTB16
23390	ZDHHC17
84936	ZFYVE19
11244	ZHX1
153527	ZMAT2
23613	ZMYND8
7692	ZNF133
7582	ZNF33B
55893	ZNF395
26036	ZNF451
79027	ZNF655
171392	ZNF675
7644	ZNF91
54680	ZNHIT6
