# Supplementary material for: The unfolded protein response and its potential role in Huntington's disease elucidated by a systems biology approach
Source: F1000Res. 2016 Mar 2;4:103. Originally published 2015 May 1. [Version 2] doi: 10.12688/f1000research.6358.2 (PMC4758378; doi:10.12688/f1000research.6358.2)
Supplement: Raw data for Kalathur et al., 2015 ‘The unfolded protein response and its potential role in Huntington ´s disease elucidated by a systems biology approach’ — Data file 1. Legend: Lists of upregulated genes in 6 murine and 1 human (first sheet), and in at least 4 murine and 1 human HD model (second sheet). Data file 2. Lists of downregulated genes in 5 datasets (first sheet) and in at least 4 datasets (second sheet). Data file 3. Lists of upregulated UPR genes with stress response elements in the promoter regions (-1000bp to +500bp). Results for highly stringent gene list (UPR genes uprgulated in 6 murine and 1 human HD model) are show on sheet 1; results for less stringent gene list (upregulated in at least 4 murine and 1 human HD model) are displayed on sheet 2. Data file 4. List of all the biological processes that are enriched amongin differentially regulated UPR genes. Results for UPR gene list of high stringency are show on sheet 1; results for gene list of lower stringency are displayed on sheet 2. Data file 5. List of all the pathways that are enriched among upregulated UPR genes. Results for UPR gene list of high stringency are show on sheet 1; results for gene list of lower stringency are displayed on sheet 2. Data file 6. List of components of UPR interactome shown in Figure 6 Data file 7. List of genes common between UPR and Apoptosis Data file 8. List of proteins that interact with HTT directly or indirectly. Data file 9. List of 53 proteins that were found in the intersection of HTT interactors, HDTT and differentially regulated UPR genes (of lower stringeny). It includes the 13 proteins from table 3 that were identified using the high stringency list of differentially regulated UPR genes. Spearman correlation coefficients and the corresponding estimated fdr for correlation or anti correlation, respectively, describe the observed correlation of gene expression and the length of polyglutamine tract in HD mice. [file f1000research-4-8528-s0000.tgz › Supplementarydatafile9.R1.xlsx]

## Sheet: UPR-HD connectors 
Gene Symbol	UPRE (TGACGTG(G/A)	ERSE-I (CCAAT(N9)CCACG)	ERSE-II (ATTGG-N-CCACG)	Type of Interaction	Corr. Coef.	fdr cor.	fdr anti-cor.
AKT1	*	*		Direct	0.247623	0.219873	1
ATG5	*	*		Direct	-0.148545	1	0.578681
CASP2	*		*	Direct	-0.163358	1	0.532697
CASP7	*	*		Direct	0.239579	0.242634	1
CHMP4B		*		Direct	0.113714	0.6602	1
CREBBP				Direct	0.34798	0.054725	1
CTNNB1		*		Direct	0.817624	0	1
DCTN1	*	*		Direct	0.503957	0.00217918	1
DNM1	*	*		Direct	0.554193	0.00049975	1
IKBKB				Direct	-0.221146	1	0.345947
SP1	*	*		Direct	-0.182225	1	0.476211
SQSTM1	*	*		Direct	0.801156	0	1
SYVN1		*	*	Direct	-0.116014	1	0.696248
TP53	*	*		Direct	0.316666	0.0899879	1
UBQLN1	*			Direct	0.272964	0.166425	1
AARS	*	*		Indirect	0.636108	0.000153257	1
ACTB	*	*		Indirect	0.283895	0.14455	1
ADD1				Indirect	-0.76593	1	0
AK5				Indirect	0.206799	0.354483	1
ALDH2	*	*		Indirect	-0.073801	1	0.818859
CAPN2				Indirect	0.0721727	0.789019	1
CCT2				Indirect	0.790001	0	1
CCT4	*	*		Indirect	0.698995	0	1
CCT7	*	*		Indirect	-0.146539	1	0.58493
CSNK2A1				Indirect	0.143635	0.549151	1
DNAJA1		*	*	Indirect	0.0435328	0.869544	1
DNAJA2	*	*		Indirect	0.387729	0.0282739	1
DNAJB1	*		*	Indirect	-0.215805	1	0.388031
DNAJC5	*	*	*	Indirect	0.68804	0	1
DYNC1H1				Indirect	0.567955	0.000374732	1
EEF2	*			Indirect	0.805546	0	1
EPS15L1				Indirect	-0.837391	1	0
HMGB1	*	*		Indirect	0.391533	0.026431	1
HSP90AA1	*			Indirect	0.36749	0.0407872	1
HSPA2	*	*		Indirect	0.613092	0.000134409	1
HSPA5	*	*	*	Indirect	0.0663645	0.808457	1
ITPR1				Indirect	-0.911061	1	0
PPP3CA	*			Indirect	-0.872027	1	0
PRKCD				Indirect	0.157104	0.507942	1
PRNP	*	*	*	Indirect	0.85438	0	1
PSMD2	*			Indirect	0.660622	0.000178094	1
RAB5A	*	*		Indirect	0.312671	0.0953895	1
ROCK1	*	*		Indirect	0.431883	0.0113982	1
RPS18	*	*		Indirect	0.452699	0.00733794	1
RPS3A	*	*		Indirect	0.482494	0.00378338	1
SCAMP5	*	*		Indirect	0.706116	0	1
SLC12A5				Indirect	-0.0563445	1	0.869582
SLC2A1	*	*		Indirect	-0.0947217	1	0.759018
SYNJ1	*			Indirect	0.771385	0	1
TCP1	*	*		Indirect	0.615152	0.000135593	1
TRRAP	*	*		Indirect	-0.374313	1	0.0469809
TSG101	*	*		Indirect	0.728455	0	1
TUBB	*	*		Indirect	0.596648	0.0002457	1
